# Supplementary material for: 2-Meth­oxy-1-(2-meth­oxy-4-nitro­naphthalen-1-yl)-6-nitro­naphthalene
Source: Acta Crystallogr Sect E Struct Rep Online. 2013 Apr 10;69(Pt 5):o682. doi: 10.1107/S1600536813008660 (PMC3647876; doi:10.1107/S1600536813008660)
Supplement: Supplementary file 1 [file e-69-0o682-sup1.cif]

##############################################################################
#                                                                            #
# This CIF contains the data in a paper accepted for publication in          #
# Acta Crystallographica Section E. It conforms to the requirements of       #
# Notes for Authors for Acta Crystallographica Section E, and has been       #
# peer reviewed under the auspices of the IUCr Commission on Journals.       #
#                                                                            #
# Full details of the Crystallographic Information File format               #
# are given in the paper "The Crystallographic Information File (CIF):       #
# a New Standard Archive File for Crystallography" by S. R. Hall, F. H.      #
# Allen and I. D. Brown [Acta Cryst. (1991), A47, 655-685].                  #
#                                                                            #
# The current version of the core CIF dictionary is obtainable from          #
# ftp://ftp.iucr.org/pub/cif_core.dic.                                       #
#                                                                            #
# Software is freely available for graphical display of the structure(s)     #
# in this CIF. For information consult the CIF software page                 #
# http://www.iucr.org/resources/cif/software.                                #
#                                                                            #
# This file may be used for bona fide research purposes within the           #
# scientific community so long as proper attribution is given to the journal # 
# article from which it was obtained.                                        #
#                                                                            #
##############################################################################
data_I
_audit_creation_method     SHELXL-97
_chemical_name_systematic
;
2-Methoxy-1-(2-methoxy-4-nitronaphthalen-1-yl)-6-nitronaphthalene
;
_chemical_name_common     ?
_chemical_formula_moiety     'C22 H16 N2 O6'
_chemical_formula_sum     'C22 H16 N2 O6'
_chemical_formula_iupac     'C22 H16 N2 O6'
_chemical_formula_weight     404.37
_chemical_melting_point     ?
_symmetry_cell_setting     orthorhombic
_symmetry_space_group_name_H-M     'P 21 21 21'
_symmetry_space_group_name_Hall     'P 2ac 2ab'
loop_
    _symmetry_equiv_pos_as_xyz
    'x, y, z'
    '-x+1/2, -y, z+1/2'
    'x+1/2, -y+1/2, -z'
    '-x, y+1/2, -z+1/2'
_cell_length_a     7.095(16)
_cell_length_b     15.14(4)
_cell_length_c     17.86(5)
_cell_angle_alpha     90.00
_cell_angle_beta     90.00
_cell_angle_gamma     90.00
_cell_volume     1918(9)
_cell_formula_units_Z     4
_cell_measurement_reflns_used     1608
_cell_measurement_theta_min     2.65
_cell_measurement_theta_max     18.88
_cell_measurement_temperature     296(2)
_exptl_crystal_description     bar
_exptl_crystal_colour     brown
_exptl_crystal_size_max     0.36
_exptl_crystal_size_mid     0.16
_exptl_crystal_size_min     0.14
_exptl_crystal_density_diffrn     1.400
_exptl_crystal_density_meas     ?
_exptl_crystal_density_method     'not measured'
_exptl_crystal_F_000     840
_exptl_absorpt_coefficient_mu     0.104
_exptl_absorpt_correction_type     none
_exptl_absorpt_process_details     ?
_exptl_absorpt_correction_T_min     ?
_exptl_absorpt_correction_T_max     ?
_exptl_special_details     ?
_diffrn_ambient_temperature     296(2)
_diffrn_radiation_type     MoK\a
_diffrn_radiation_wavelength     0.71073
_diffrn_radiation_source     'fine-focus sealed tube'
_diffrn_radiation_monochromator     graphite
_diffrn_measurement_device_type     'Bruker APEXII CCD'
_diffrn_measurement_method     '\f and \w scans'
_diffrn_detector_area_resol_mean     ?
_diffrn_reflns_number     3043
_diffrn_reflns_av_R_equivalents     0.0227
_diffrn_reflns_av_sigmaI/netI     0.0308
_diffrn_reflns_theta_min     2.92
_diffrn_reflns_theta_max     24.76
_diffrn_reflns_theta_full     24.76
_diffrn_measured_fraction_theta_max     0.984
_diffrn_measured_fraction_theta_full     0.984
_diffrn_reflns_limit_h_min     -6
_diffrn_reflns_limit_h_max     8
_diffrn_reflns_limit_k_min     0
_diffrn_reflns_limit_k_max     17
_diffrn_reflns_limit_l_min     0
_diffrn_reflns_limit_l_max     20
_diffrn_standards_number     ?
_diffrn_standards_interval_count     ?
_diffrn_standards_interval_time     ?
_diffrn_standards_decay_%     ?
_refine_special_details
;
 Refinement of F^2^ against ALL reflections.  The weighted R-factor wR and
 goodness of fit S are based on F^2^, conventional R-factors R are based
 on F, with F set to zero for negative F^2^. The threshold expression of
 F^2^ > 2sigma(F^2^) is used only for calculating R-factors(gt) etc. and is
 not relevant to the choice of reflections for refinement.  R-factors based
 on F^2^ are statistically about twice as large as those based on F, and R-
 factors based on ALL data will be even larger.
;
_reflns_number_total     1881
_reflns_number_gt     1440
_reflns_threshold_expression     I>2sigma(I)
_refine_ls_structure_factor_coef     Fsqd
_refine_ls_matrix_type     full
_refine_ls_R_factor_all     0.0537
_refine_ls_R_factor_gt     0.0345
_refine_ls_wR_factor_gt     0.0801
_refine_ls_wR_factor_ref     0.0901
_refine_ls_goodness_of_fit_ref     1.010
_refine_ls_restrained_S_all     1.010
_refine_ls_number_reflns     1881
_refine_ls_number_parameters     292
_refine_ls_number_restraints     0
_refine_ls_hydrogen_treatment     constr
_refine_ls_weighting_scheme     calc
_refine_ls_weighting_details
         'calc w=1/[\s^2^(Fo^2^)+(0.0534P)^2^+0.0581P] where P=(Fo^2^+2Fc^2^)/3'
_atom_sites_solution_hydrogens     geom
_atom_sites_solution_primary     direct
_atom_sites_solution_secondary     difmap
_refine_ls_shift/su_max     0.000
_refine_ls_shift/su_mean     0.000
_refine_diff_density_max     0.100
_refine_diff_density_min     -0.158
_refine_ls_extinction_method     none
_refine_ls_extinction_coef     ?
_refine_ls_abs_structure_details     ?
loop_
    _atom_type_symbol
    _atom_type_description
    _atom_type_scat_dispersion_real
    _atom_type_scat_dispersion_imag
    _atom_type_scat_source
    'C' 'C' 0.0033 0.0000
                         'International Tables Vol C Tables 4.2.6.8 and 6.1.1.4'
    'H' 'H' 0.0000 0.0000
                         'International Tables Vol C Tables 4.2.6.8 and 6.1.1.4'
    'N' 'N' 0.0061 0.0000
                         'International Tables Vol C Tables 4.2.6.8 and 6.1.1.4'
    'O' 'O' 0.0106 0.0000
                         'International Tables Vol C Tables 4.2.6.8 and 6.1.1.4'
_computing_data_collection     'APEX2 (Bruker, 2011)'
_computing_cell_refinement     'SAINT (Bruker, 2011)'
_computing_data_reduction     'SAINT (Bruker, 2011)'
_computing_structure_solution     'SHELXS97 (Sheldrick, 2008)'
_computing_structure_refinement     'SHELXL97 (Sheldrick, 2008)'
_computing_molecular_graphics     'SHELXTL (Sheldrick, 2008)'
_computing_publication_material     'SHELXTL (Sheldrick, 2008)'
loop_
    _atom_site_type_symbol
    _atom_site_label
    _atom_site_fract_x
    _atom_site_fract_y
    _atom_site_fract_z
    _atom_site_U_iso_or_equiv
    _atom_site_adp_type
    _atom_site_calc_flag
    _atom_site_refinement_flags
    _atom_site_occupancy
    _atom_site_symmetry_multiplicity
    _atom_site_disorder_assembly
    _atom_site_disorder_group
    O O1 0.1345(6) 0.40153(18) 0.28224(16) 0.1209(13) Uani d . 1 1 . .
    O O2 0.1746(4) 0.46589(15) 0.38886(16) 0.0921(8) Uani d . 1 1 . .
    O O3 0.2362(3) -0.03073(11) 0.59542(10) 0.0567(6) Uani d . 1 1 . .
    O O6 0.5329(3) 0.02923(12) 0.40128(11) 0.0520(5) Uani d . 1 1 . .
    N N1 0.1607(4) 0.39888(18) 0.35029(19) 0.0688(8) Uani d . 1 1 . .
    N N2 0.3170(5) -0.25427(17) 0.30186(17) 0.0626(7) Uani d . 1 1 . .
    C C1 0.1670(4) 0.31102(18) 0.38691(17) 0.0480(7) Uani d . 1 1 . .
    C C2 0.1735(4) 0.23483(18) 0.34021(16) 0.0515(7) Uani d . 1 1 . .
    H H2 0.1702 0.2405 0.2884 0.062 Uiso calc R 1 1 . .
    C C3 0.1849(4) 0.15274(19) 0.37294(15) 0.0484(7) Uani d . 1 1 . .
    H H3 0.1889 0.1028 0.3426 0.058 Uiso calc R 1 1 . .
    C C4 0.1908(4) 0.14237(16) 0.45239(15) 0.0393(6) Uani d . 1 1 . .
    C C5 0.2108(4) 0.05732(16) 0.48721(14) 0.0405(6) Uani d . 1 1 A .
    C C6 0.2104(4) 0.05224(16) 0.56536(14) 0.0437(7) Uani d . 1 1 . .
    C C7 0.1857(4) 0.12987(18) 0.61018(16) 0.0496(7) Uani d . 1 1 . .
    H H7 0.1817 0.1252 0.6621 0.059 Uiso calc R 1 1 . .
    C C8 0.1679(4) 0.21108(18) 0.57691(15) 0.0478(7) Uani d . 1 1 . .
    H H8 0.1519 0.2608 0.6068 0.057 Uiso calc R 1 1 . .
    C C9 0.1735(4) 0.22098(16) 0.49791(15) 0.0411(7) Uani d . 1 1 . .
    C C10 0.1630(4) 0.30550(17) 0.46272(17) 0.0474(7) Uani d . 1 1 . .
    H H10 0.1534 0.3564 0.4916 0.057 Uiso calc R 1 1 . .
    C C11 0.2143(6) -0.0425(2) 0.67474(16) 0.0815(11) Uani d . 1 1 . .
    H H11A 0.0950 -0.0188 0.6902 0.122 Uiso calc R 1 1 . .
    H H11B 0.3140 -0.0122 0.7005 0.122 Uiso calc R 1 1 . .
    H H11C 0.2192 -0.1043 0.6865 0.122 Uiso calc R 1 1 . .
    C C12 0.2779(4) -0.17661(17) 0.35106(14) 0.0447(7) Uani d . 1 1 A .
    C C13 0.1069(4) -0.17088(17) 0.39423(15) 0.0442(7) Uani d . 1 1 . .
    C C14 -0.0412(4) -0.23552(19) 0.39645(17) 0.0565(8) Uani d . 1 1 A .
    H H14 -0.0313 -0.2861 0.3672 0.068 Uiso calc R 1 1 . .
    C C15 -0.1982(5) -0.2240(2) 0.44130(18) 0.0622(9) Uani d . 1 1 . .
    H H15 -0.2907 -0.2675 0.4428 0.075 Uiso calc R 1 1 A .
    C C16 -0.2194(5) -0.1468(2) 0.48479(17) 0.0606(8) Uani d . 1 1 A .
    H H16 -0.3267 -0.1390 0.5140 0.073 Uiso calc R 1 1 . .
    C C17 -0.0808(4) -0.08277(19) 0.48406(15) 0.0493(7) Uani d . 1 1 . .
    H H17 -0.0969 -0.0322 0.5129 0.059 Uiso calc R 1 1 A .
    C C18 0.0887(4) -0.09202(16) 0.43966(15) 0.0410(6) Uani d . 1 1 A .
    C C19 0.2341(4) -0.02545(16) 0.44096(13) 0.0396(6) Uani d . 1 1 . .
    C C20 0.3965(4) -0.03611(16) 0.39655(15) 0.0414(6) Uani d . 1 1 A .
    C C21 0.4176(4) -0.11250(16) 0.35163(15) 0.0445(7) Uani d . 1 1 . .
    H H21 0.5252 -0.1197 0.3225 0.053 Uiso calc R 1 1 A .
    C C22 0.6813(4) 0.0311(2) 0.34571(16) 0.0582(8) Uani d . 1 1 . .
    H H22A 0.6268 0.0373 0.2968 0.087 Uiso calc R 1 1 . .
    H H22B 0.7521 -0.0228 0.3481 0.087 Uiso calc R 1 1 . .
    H H22C 0.7634 0.0802 0.3554 0.087 Uiso calc R 1 1 . .
    O O4A 0.448(2) -0.2544(8) 0.2597(5) 0.093(3) Uani d P 0.586(15) 1 A 1
    O O5A 0.1822(7) -0.2895(6) 0.2681(5) 0.099(4) Uani d P 0.586(15) 1 A 1
    O O4B 0.479(2) -0.2756(12) 0.2933(11) 0.098(5) Uani d P 0.414(15) 1 A 2
    O O5B 0.250(2) -0.3295(4) 0.3232(8) 0.114(6) Uani d P 0.414(15) 1 A 2
loop_
    _atom_site_aniso_label
    _atom_site_aniso_U_11
    _atom_site_aniso_U_22
    _atom_site_aniso_U_33
    _atom_site_aniso_U_12
    _atom_site_aniso_U_13
    _atom_site_aniso_U_23
    O1 0.222(4) 0.0738(17) 0.0670(17) 0.010(2) 0.024(2) 0.0264(15)
    O2 0.118(2) 0.0473(14) 0.111(2) -0.0124(14) -0.0229(18) 0.0075(15)
    O3 0.0807(14) 0.0467(11) 0.0425(10) 0.0087(11) 0.0065(11) 0.0015(10)
    O6 0.0450(10) 0.0511(11) 0.0599(12) -0.0070(9) 0.0132(10) -0.0137(11)
    N1 0.0765(19) 0.0542(17) 0.076(2) -0.0037(15) 0.0094(17) 0.0106(17)
    N2 0.078(2) 0.0498(17) 0.0600(19) 0.0029(17) -0.0004(18) -0.0139(15)
    C1 0.0424(15) 0.0427(15) 0.059(2) 0.0005(14) 0.0053(14) 0.0083(14)
    C2 0.0532(17) 0.0575(18) 0.0437(17) 0.0017(16) 0.0024(14) 0.0016(16)
    C3 0.0540(18) 0.0464(16) 0.0449(16) 0.0049(16) 0.0043(15) -0.0033(13)
    C4 0.0341(14) 0.0427(15) 0.0411(15) 0.0013(13) 0.0030(12) -0.0026(13)
    C5 0.0412(15) 0.0388(14) 0.0414(14) 0.0023(13) 0.0053(12) -0.0060(12)
    C6 0.0462(16) 0.0440(15) 0.0409(15) 0.0012(14) 0.0035(13) -0.0002(13)
    C7 0.0568(17) 0.0544(18) 0.0375(16) 0.0021(15) 0.0052(15) -0.0068(14)
    C8 0.0513(16) 0.0459(16) 0.0462(17) 0.0036(14) 0.0055(14) -0.0123(14)
    C9 0.0368(14) 0.0408(14) 0.0457(16) 0.0006(14) 0.0026(12) -0.0035(13)
    C10 0.0407(15) 0.0413(15) 0.0601(19) 0.0005(13) 0.0069(14) -0.0085(15)
    C11 0.136(3) 0.0622(19) 0.0467(18) 0.007(2) 0.020(2) 0.0107(16)
    C12 0.0596(18) 0.0376(14) 0.0368(14) 0.0100(15) -0.0055(14) -0.0056(13)
    C13 0.0510(16) 0.0395(14) 0.0420(16) 0.0047(14) -0.0071(13) 0.0053(14)
    C14 0.069(2) 0.0482(16) 0.053(2) -0.0082(16) -0.0136(17) 0.0005(16)
    C15 0.063(2) 0.0585(19) 0.065(2) -0.0234(18) -0.0104(18) 0.0144(17)
    C16 0.0518(19) 0.072(2) 0.0583(19) -0.0074(18) 0.0034(16) 0.0146(18)
    C17 0.0500(16) 0.0501(15) 0.0479(17) 0.0034(16) 0.0036(14) 0.0059(15)
    C18 0.0470(15) 0.0383(14) 0.0376(14) 0.0025(14) -0.0040(13) 0.0072(13)
    C19 0.0446(15) 0.0393(14) 0.0349(14) 0.0036(13) 0.0002(13) 0.0014(12)
    C20 0.0461(15) 0.0379(14) 0.0403(15) 0.0036(13) -0.0008(13) -0.0042(14)
    C21 0.0471(16) 0.0456(15) 0.0408(16) 0.0078(14) 0.0020(13) -0.0045(14)
    C22 0.0557(18) 0.0656(19) 0.0532(17) -0.0046(17) 0.0131(16) -0.0008(17)
    O4A 0.132(9) 0.072(5) 0.075(5) -0.014(5) 0.053(6) -0.031(4)
    O5A 0.085(3) 0.096(6) 0.117(7) -0.003(3) -0.020(3) -0.061(5)
    O4B 0.073(5) 0.095(10) 0.125(13) 0.021(6) 0.005(8) -0.052(9)
    O5B 0.194(12) 0.035(4) 0.112(9) -0.022(5) 0.071(9) -0.015(4)
_geom_special_details
;
 All esds (except the esd in the dihedral angle between two l.s. planes)
 are estimated using the full covariance matrix.  The cell esds are taken
 into account individually in the estimation of esds in distances, angles
 and torsion angles; correlations between esds in cell parameters are only
 used when they are defined by crystal symmetry.  An approximate (isotropic)
 treatment of cell esds is used for estimating esds involving l.s. planes.
;
loop_
    _geom_bond_atom_site_label_1
    _geom_bond_atom_site_label_2
    _geom_bond_site_symmetry_2
    _geom_bond_distance
    _geom_bond_publ_flag
    O1 N1 . 1.230(5) ?
    O2 N1 . 1.230(4) ?
    O3 C6 . 1.378(4) ?
    O3 C11 . 1.436(5) ?
    O6 C20 . 1.386(4) ?
    O6 C22 . 1.447(4) ?
    N1 C1 . 1.483(5) ?
    N2 O4A . 1.193(12) ?
    N2 O4B . 1.206(17) ?
    N2 O5A . 1.250(5) ?
    N2 O5B . 1.292(7) ?
    N2 C12 . 1.494(4) ?
    C1 C10 . 1.357(5) ?
    C1 C2 . 1.424(5) ?
    C2 C3 . 1.376(5) ?
    C2 H2 . 0.9300 ?
    C3 C4 . 1.428(5) ?
    C3 H3 . 0.9300 ?
    C4 C5 . 1.437(5) ?
    C4 C9 . 1.447(5) ?
    C5 C6 . 1.398(5) ?
    C5 C19 . 1.510(5) ?
    C6 C7 . 1.433(5) ?
    C7 C8 . 1.371(5) ?
    C7 H7 . 0.9300 ?
    C8 C9 . 1.419(5) ?
    C8 H8 . 0.9300 ?
    C9 C10 . 1.428(5) ?
    C10 H10 . 0.9300 ?
    C11 H11A . 0.9600 ?
    C11 H11B . 0.9600 ?
    C11 H11C . 0.9600 ?
    C12 C21 . 1.387(5) ?
    C12 C13 . 1.440(5) ?
    C13 C14 . 1.436(5) ?
    C13 C18 . 1.449(5) ?
    C14 C15 . 1.383(5) ?
    C14 H14 . 0.9300 ?
    C15 C16 . 1.412(5) ?
    C15 H15 . 0.9300 ?
    C16 C17 . 1.381(5) ?
    C16 H16 . 0.9300 ?
    C17 C18 . 1.448(5) ?
    C17 H17 . 0.9300 ?
    C18 C19 . 1.442(4) ?
    C19 C20 . 1.408(4) ?
    C20 C21 . 1.416(4) ?
    C21 H21 . 0.9300 ?
    C22 H22A . 0.9600 ?
    C22 H22B . 0.9600 ?
    C22 H22C . 0.9600 ?
loop_
    _geom_angle_atom_site_label_1
    _geom_angle_atom_site_label_2
    _geom_angle_atom_site_label_3
    _geom_angle_site_symmetry_1
    _geom_angle_site_symmetry_3
    _geom_angle
    _geom_angle_publ_flag
    C6 O3 C11 . . 118.9(2) ?
    C20 O6 C22 . . 118.7(2) ?
    O1 N1 O2 . . 122.6(3) ?
    O1 N1 C1 . . 118.0(3) ?
    O2 N1 C1 . . 119.4(3) ?
    O4A N2 O4B . . 34.8(7) ?
    O4A N2 O5A . . 106.8(8) ?
    O4B N2 O5A . . 123.8(9) ?
    O4A N2 O5B . . 118.1(8) ?
    O4B N2 O5B . . 98.9(13) ?
    O5A N2 O5B . . 58.9(5) ?
    O4A N2 C12 . . 121.1(6) ?
    O4B N2 C12 . . 117.6(8) ?
    O5A N2 C12 . . 118.5(4) ?
    O5B N2 C12 . . 116.9(4) ?
    C10 C1 C2 . . 122.4(3) ?
    C10 C1 N1 . . 119.6(3) ?
    C2 C1 N1 . . 118.0(3) ?
    C3 C2 C1 . . 119.0(3) ?
    C3 C2 H2 . . 120.5 ?
    C1 C2 H2 . . 120.5 ?
    C2 C3 C4 . . 121.6(3) ?
    C2 C3 H3 . . 119.2 ?
    C4 C3 H3 . . 119.2 ?
    C3 C4 C5 . . 122.1(2) ?
    C3 C4 C9 . . 117.7(3) ?
    C5 C4 C9 . . 120.2(3) ?
    C6 C5 C4 . . 118.8(2) ?
    C6 C5 C19 . . 120.0(2) ?
    C4 C5 C19 . . 121.2(3) ?
    O3 C6 C5 . . 116.0(2) ?
    O3 C6 C7 . . 123.1(3) ?
    C5 C6 C7 . . 120.9(3) ?
    C8 C7 C6 . . 120.3(3) ?
    C8 C7 H7 . . 119.8 ?
    C6 C7 H7 . . 119.8 ?
    C7 C8 C9 . . 121.5(2) ?
    C7 C8 H8 . . 119.2 ?
    C9 C8 H8 . . 119.2 ?
    C8 C9 C10 . . 122.1(2) ?
    C8 C9 C4 . . 118.3(3) ?
    C10 C9 C4 . . 119.6(3) ?
    C1 C10 C9 . . 119.6(3) ?
    C1 C10 H10 . . 120.2 ?
    C9 C10 H10 . . 120.2 ?
    O3 C11 H11A . . 109.5 ?
    O3 C11 H11B . . 109.5 ?
    H11A C11 H11B . . 109.5 ?
    O3 C11 H11C . . 109.5 ?
    H11A C11 H11C . . 109.5 ?
    H11B C11 H11C . . 109.5 ?
    C21 C12 C13 . . 123.8(3) ?
    C21 C12 N2 . . 115.0(3) ?
    C13 C12 N2 . . 121.3(3) ?
    C14 C13 C12 . . 126.2(3) ?
    C14 C13 C18 . . 118.7(3) ?
    C12 C13 C18 . . 115.1(2) ?
    C15 C14 C13 . . 121.3(3) ?
    C15 C14 H14 . . 119.4 ?
    C13 C14 H14 . . 119.4 ?
    C14 C15 C16 . . 120.6(3) ?
    C14 C15 H15 . . 119.7 ?
    C16 C15 H15 . . 119.7 ?
    C17 C16 C15 . . 120.0(3) ?
    C17 C16 H16 . . 120.0 ?
    C15 C16 H16 . . 120.0 ?
    C16 C17 C18 . . 121.9(3) ?
    C16 C17 H17 . . 119.0 ?
    C18 C17 H17 . . 119.0 ?
    C19 C18 C17 . . 121.2(3) ?
    C19 C18 C13 . . 121.4(3) ?
    C17 C18 C13 . . 117.4(2) ?
    C20 C19 C18 . . 119.7(3) ?
    C20 C19 C5 . . 119.5(2) ?
    C18 C19 C5 . . 120.7(2) ?
    O6 C20 C19 . . 117.1(2) ?
    O6 C20 C21 . . 122.9(3) ?
    C19 C20 C21 . . 120.0(2) ?
    C12 C21 C20 . . 120.0(3) ?
    C12 C21 H21 . . 120.0 ?
    C20 C21 H21 . . 120.0 ?
    O6 C22 H22A . . 109.5 ?
    O6 C22 H22B . . 109.5 ?
    H22A C22 H22B . . 109.5 ?
    O6 C22 H22C . . 109.5 ?
    H22A C22 H22C . . 109.5 ?
    H22B C22 H22C . . 109.5 ?
loop_
    _geom_torsion_atom_site_label_1
    _geom_torsion_atom_site_label_2
    _geom_torsion_atom_site_label_3
    _geom_torsion_atom_site_label_4
    _geom_torsion_site_symmetry_1
    _geom_torsion_site_symmetry_2
    _geom_torsion_site_symmetry_3
    _geom_torsion_site_symmetry_4
    _geom_torsion
    _geom_torsion_publ_flag
    O1 N1 C1 C10 . . . . -168.7(3) ?
    O2 N1 C1 C10 . . . . 8.6(5) ?
    O1 N1 C1 C2 . . . . 10.1(5) ?
    O2 N1 C1 C2 . . . . -172.6(3) ?
    C10 C1 C2 C3 . . . . -3.1(4) ?
    N1 C1 C2 C3 . . . . 178.2(3) ?
    C1 C2 C3 C4 . . . . -0.2(4) ?
    C2 C3 C4 C5 . . . . -177.3(3) ?
    C2 C3 C4 C9 . . . . 3.5(4) ?
    C3 C4 C5 C6 . . . . -178.3(3) ?
    C9 C4 C5 C6 . . . . 0.9(4) ?
    C3 C4 C5 C19 . . . . 2.3(4) ?
    C9 C4 C5 C19 . . . . -178.4(2) ?
    C11 O3 C6 C5 . . . . -172.4(3) ?
    C11 O3 C6 C7 . . . . 8.0(4) ?
    C4 C5 C6 O3 . . . . -178.0(2) ?
    C19 C5 C6 O3 . . . . 1.4(4) ?
    C4 C5 C6 C7 . . . . 1.6(4) ?
    C19 C5 C6 C7 . . . . -179.1(2) ?
    O3 C6 C7 C8 . . . . 177.5(3) ?
    C5 C6 C7 C8 . . . . -2.1(4) ?
    C6 C7 C8 C9 . . . . 0.0(5) ?
    C7 C8 C9 C10 . . . . -177.4(3) ?
    C7 C8 C9 C4 . . . . 2.5(4) ?
    C3 C4 C9 C8 . . . . 176.4(2) ?
    C5 C4 C9 C8 . . . . -2.9(4) ?
    C3 C4 C9 C10 . . . . -3.8(4) ?
    C5 C4 C9 C10 . . . . 176.9(3) ?
    C2 C1 C10 C9 . . . . 2.7(5) ?
    N1 C1 C10 C9 . . . . -178.5(2) ?
    C8 C9 C10 C1 . . . . -179.3(3) ?
    C4 C9 C10 C1 . . . . 0.8(4) ?
    O4A N2 C12 C21 . . . . -9.0(9) ?
    O4B N2 C12 C21 . . . . 30.9(12) ?
    O5A N2 C12 C21 . . . . -144.3(7) ?
    O5B N2 C12 C21 . . . . 148.3(10) ?
    O4A N2 C12 C13 . . . . 171.3(8) ?
    O4B N2 C12 C13 . . . . -148.8(11) ?
    O5A N2 C12 C13 . . . . 36.0(7) ?
    O5B N2 C12 C13 . . . . -31.5(11) ?
    C21 C12 C13 C14 . . . . -179.3(3) ?
    N2 C12 C13 C14 . . . . 0.5(4) ?
    C21 C12 C13 C18 . . . . 0.0(4) ?
    N2 C12 C13 C18 . . . . 179.7(2) ?
    C12 C13 C14 C15 . . . . 178.6(3) ?
    C18 C13 C14 C15 . . . . -0.6(4) ?
    C13 C14 C15 C16 . . . . 1.7(4) ?
    C14 C15 C16 C17 . . . . -1.4(5) ?
    C15 C16 C17 C18 . . . . -0.1(4) ?
    C16 C17 C18 C19 . . . . -178.5(3) ?
    C16 C17 C18 C13 . . . . 1.2(4) ?
    C14 C13 C18 C19 . . . . 178.8(2) ?
    C12 C13 C18 C19 . . . . -0.5(3) ?
    C14 C13 C18 C17 . . . . -0.9(3) ?
    C12 C13 C18 C17 . . . . 179.8(2) ?
    C17 C18 C19 C20 . . . . -179.4(2) ?
    C13 C18 C19 C20 . . . . 0.9(4) ?
    C17 C18 C19 C5 . . . . -1.8(4) ?
    C13 C18 C19 C5 . . . . 178.6(2) ?
    C6 C5 C19 C20 . . . . -114.4(3) ?
    C4 C5 C19 C20 . . . . 64.9(3) ?
    C6 C5 C19 C18 . . . . 68.0(3) ?
    C4 C5 C19 C18 . . . . -112.7(3) ?
    C22 O6 C20 C19 . . . . -166.9(2) ?
    C22 O6 C20 C21 . . . . 15.2(4) ?
    C18 C19 C20 O6 . . . . -178.8(2) ?
    C5 C19 C20 O6 . . . . 3.5(3) ?
    C18 C19 C20 C21 . . . . -0.8(4) ?
    C5 C19 C20 C21 . . . . -178.5(2) ?
    C13 C12 C21 C20 . . . . 0.1(4) ?
    N2 C12 C21 C20 . . . . -179.6(2) ?
    O6 C20 C21 C12 . . . . 178.2(2) ?
    C19 C20 C21 C12 . . . . 0.3(4) ?
loop_
    _geom_hbond_atom_site_label_D
    _geom_hbond_atom_site_label_H
    _geom_hbond_atom_site_label_A
    _geom_hbond_site_symmetry_A
    _geom_hbond_distance_DH
    _geom_hbond_distance_HA
    _geom_hbond_distance_DA
    _geom_hbond_angle_DHA
    C17 H17 O2 3_456 0.93 2.59 3.361(10) 140
data_global
_journal_date_recd_electronic     2013-02-18
_journal_date_accepted     2013-03-29
_journal_name_full     'Acta Crystallographica, Section E'
_journal_year     2013
_journal_volume     69
_journal_issue      5
_journal_page_first     o682
_journal_page_last     o682
_journal_paper_category     QO
_journal_paper_doi     10.1107/S1600536813008660
_journal_coeditor_code     LR2099
_publ_contact_author_name     'Duangthongyou, Tanwawan'
_publ_contact_author_address
;
Department of Chemistry, Faculty of Science,
Kasetsart University, Bangkok 10903,Thailand
;
_publ_contact_author_email     fscitwd@ku.ac.th
_publ_contact_author_fax     '00-662-562-5555 ext 2119, 2207'
_publ_contact_author_phone     '00-662-562-5555 ext 2201'
_publ_section_title
;
2-Methoxy-1-(2-methoxy-4-nitronaphthalen-1-yl)-6-nitronaphthalene
;
loop_
    _publ_author_name
    _publ_author_address
    'Wannalerse, Boontana'
;
Department of Chemistry and Center of Excellence for Innovation in Chemistry,
Faculty of Science, Kasetsart University, Bangkok 10903
Thailand
;
    'Pannil, Wilasinee'
;
Department of Chemistry and Center of Excellence for Innovation in Chemistry,
Faculty of Science, Kasetsart University, Bangkok 10903
Thailand
;
    'Loriang, Jaruwan'
;
Department of Chemistry and Center of Excellence for Innovation in Chemistry,
Faculty of Science, Kasetsart University, Bangkok 10903
Thailand
;
    'Tuntulani, Thawatchai'
;
Supramolecular Chemistry Research Unit, Department of Chemistry,
Faculty of Science, Chulalongkorn University, Bangkok 10330
 Thailand
;
    'Duangthongyou, Tanwawan'
;
Department of Chemistry, Faculty of Science, Kasetsart University,
Bangkok 10903
Thailand
;
