# Supplementary material for: 2-Meth­oxy-1-(2-meth­oxy-4-nitro­naphthalen-1-yl)-6-nitro­naphthalene
Source: Acta Crystallogr Sect E Struct Rep Online. 2013 Apr 10;69(Pt 5):o682. doi: 10.1107/S1600536813008660 (PMC3647876; doi:10.1107/S1600536813008660)
Supplement: Supplementary file 2 [file e-69-0o682-Isup2.hkl]

#
# h,k,l, Fc-squared, Fo-squared, sigma(Fo-squared) and status flag
#
data_I
_shelx_title ' I         P2(1)2(1)2(1)'
_shelx_refln_list_code          4
_shelx_F_calc_maximum      170.55
_exptl_crystal_F_000       840.00
_reflns_d_resolution_high  0.8485
 
loop_
 _symmetry_equiv_pos_as_xyz
 'x, y, z'
 '-x+1/2, -y, z+1/2'
 'x+1/2, -y+1/2, -z'
 '-x, y+1/2, -z+1/2'
 
_cell_length_a     7.0950
_cell_length_b    15.1400
_cell_length_c    17.8600
_cell_angle_alpha  90.000
_cell_angle_beta   90.000
_cell_angle_gamma  90.000
 
_shelx_F_squared_multiplier     1.000
 
loop_
 _refln_index_h
 _refln_index_k
 _refln_index_l
 _refln_F_squared_calc
 _refln_F_squared_meas
 _refln_F_squared_sigma
 _refln_observed_status
   4   0   0        4.96        0.56      5.54 o
   6   0   0      316.97      293.49     12.19 o
   8   0   0      289.22      238.89     18.85 o
   1   1   0     4245.19     3710.10     33.83 o
   2   1   0    29086.63    27714.13    353.36 o
   3   1   0     1758.84     1750.15     31.60 o
   4   1   0     4126.82     4108.90     69.01 o
   5   1   0      187.41      200.37      9.14 o
   6   1   0      672.77      663.75     13.58 o
   7   1   0      157.22      163.79     10.25 o
   8   1   0       45.46       40.18      6.93 o
   1   2   0     2447.92     2316.02     17.83 o
   2   2   0        5.91        6.42      1.80 o
   3   2   0       36.32       42.68      3.04 o
   4   2   0      406.15      389.11      8.86 o
   5   2   0      298.58      311.79      9.42 o
   6   2   0      782.33      796.50     17.74 o
   7   2   0       31.76       17.74      4.99 o
   8   2   0       54.68       42.40      7.21 o
   1   3   0      467.00      444.93      4.97 o
   2   3   0      305.87      280.69      3.86 o
   3   3   0     1291.36     1266.73     19.82 o
   4   3   0       12.60       19.40      3.04 o
   5   3   0      102.01      112.52      7.76 o
   6   3   0        0.69        0.83      3.60 o
   7   3   0      101.03      102.27      8.60 o
   8   3   0       64.40       55.16      6.38 o
   0   4   0     6674.55     6254.80     82.87 o
   1   4   0     1283.18     1210.04     11.76 o
   2   4   0      133.73      133.09      2.53 o
   3   4   0      495.04      437.30      5.97 o
   4   4   0      500.03      527.86      8.60 o
   5   4   0      112.29      117.51      4.43 o
   6   4   0      122.82      134.69      8.04 o
   7   4   0        0.17       -5.54      6.10 o
   8   4   0        1.18       -5.26      5.26 o
   1   5   0       53.02       49.00      2.14 o
   2   5   0     2826.26     2816.69     25.25 o
   3   5   0      164.32      196.58      5.13 o
   4   5   0      162.87      185.26      4.51 o
   5   5   0        0.30       -0.83      5.26 o
   6   5   0        2.00        3.88      4.71 o
   0   6   0      625.57      603.06     11.92 o
   1   6   0     1336.69     1310.15     15.88 o
   2   6   0     1273.52     1259.75     14.97 o
   3   6   0        7.92       11.31      2.22 o
   4   6   0      161.83      168.87     14.00 o
   5   6   0      172.29      165.75      9.05 o
   6   6   0        0.18        2.78      4.43 o
   1   7   0      327.59      324.99      5.88 o
   2   7   0      113.32      110.27     10.39 o
   3   7   0       43.17       36.45      2.99 o
   4   7   0       20.77       20.92      4.71 o
   5   7   0        1.53       -4.79      8.46 o
   6   7   0        8.82       11.64      7.49 o
   7   7   0        4.87        6.93      8.60 o
   0   8   0       68.18       60.14      5.54 o
   1   8   0       22.34       20.37      3.60 o
   2   8   0      280.75      274.52     11.64 o
   3   8   0       10.11        7.54      4.71 o
   4   8   0        1.18       -2.08      2.36 o
   5   8   0       78.63       86.99      7.38 o
   6   8   0       10.62       14.92      4.92 o
   7   8   0       19.00       12.75      9.97 o
   1   9   0      443.33      468.33      8.04 o
   2   9   0      702.96      702.38     11.08 o
   3   9   0       49.83       45.92      3.74 o
   4   9   0        2.12       -0.56      3.88 o
   5   9   0       41.57       26.06      5.82 o
   6   9   0       58.95       72.06      8.86 o
   7   9   0        5.92        4.99      9.42 o
   0  10   0      669.44      642.42     17.74 o
   1  10   0       18.37       17.47      2.61 o
   2  10   0      459.91      457.05      9.84 o
   3  10   0      208.85      214.59      6.41 o
   4  10   0      305.71      313.27     12.90 o
   5  10   0      276.35      266.71     20.78 o
   6  10   0        6.56       16.35      6.10 o
   1  11   0      826.70      799.65     12.66 o
   2  11   0      178.85      170.22      7.35 o
   3  11   0      107.02      111.84      5.84 o
   4  11   0       59.50       51.23     12.06 o
   5  11   0      170.11      202.58     11.68 o
   6  11   0       79.04       97.55     16.07 o
   0  12   0      307.45      312.06      9.14 o
   1  12   0      282.85      294.29      7.98 o
   2  12   0      261.65      287.59      8.18 o
   3  12   0      829.90      915.25     16.76 o
   4  12   0       18.39       28.80      6.79 o
   5  12   0      163.78      166.17     11.12 o
   6  12   0       38.09       40.74     13.03 o
   1  13   0        1.19       -0.66      2.89 o
   2  13   0        2.17       -2.38      2.92 o
   3  13   0        0.02        1.72      4.15 o
   4  13   0       59.03       59.42      8.29 o
   5  13   0      218.02      251.43     13.65 o
   0  14   0      821.64      887.69     25.50 o
   1  14   0      260.52      261.56     12.19 o
   2  14   0        0.42       -0.73      4.57 o
   3  14   0        0.04       -5.07      5.97 o
   4  14   0        0.04       -0.31      5.97 o
   5  14   0        1.25       10.24      6.36 o
   1  15   0        0.89       -1.24      3.98 o
   2  15   0        1.74       -0.62      3.93 o
   3  15   0        1.66        2.31      6.15 o
   4  15   0        0.01       -5.87      5.87 o
   0  16   0      327.24      345.04     16.90 o
   1  16   0        0.88       -0.95      8.60 o
   2  16   0        4.49        7.00      4.95 o
   3  16   0        0.44        0.26      7.05 o
   1  17   0        4.65        0.06     10.25 o
   2  17   0        0.18       -1.12      6.74 o
   1   0   1       34.80       33.56      2.64 o
   2   0   1    15381.59    15721.11    347.54 o
   3   0   1     1747.05     1652.31     44.34 o
   4   0   1     5509.06     5546.98     73.44 o
   5   0   1        5.18        9.14      2.50 o
   6   0   1      186.94      171.83      7.49 o
   7   0   1       24.51       16.63      4.15 o
   8   0   1       57.51       51.55      7.49 o
   1   1   1      149.17      146.25      1.46 o
   2   1   1     4732.82     4647.66     39.91 o
   3   1   1      738.07      771.01     10.25 o
   4   1   1      608.72      586.71     10.53 o
   5   1   1      246.30      270.77      6.65 o
   6   1   1      953.43      937.57     12.47 o
   7   1   1      251.65      259.41      7.21 o
   8   1   1       70.99       66.52      5.54 o
   0   2   1     5499.40     5069.74     66.24 o
   1   2   1      931.22      880.95      6.26 o
   2   2   1       61.62       62.62      2.36 o
   3   2   1     1536.64     1538.41     16.35 o
   4   2   1      467.50      472.80      7.21 o
   5   2   1       19.01       19.40      2.78 o
   6   2   1      501.74      489.71     10.53 o
   7   2   1       78.49       82.59      4.99 o
   8   2   1       40.06       35.47      4.99 o
   0   3   1       10.67       10.53      1.39 o
   1   3   1     4216.56     3988.43     26.31 o
   2   3   1      396.19      389.48      3.88 o
   3   3   1      364.18      351.93      3.69 o
   4   3   1      582.50      606.67      8.04 o
   5   3   1       54.03       49.34      3.60 o
   6   3   1      156.01      158.25      6.10 o
   7   3   1        0.89       -0.56      2.78 o
   8   3   1       12.41        9.97      3.60 o
   0   4   1       65.91       70.67      2.50 o
   1   4   1     4123.42     3884.26     24.20 o
   2   4   1       50.23       49.08      1.53 o
   3   4   1      108.00      110.06      2.55 o
   4   4   1       94.22      109.64      2.31 o
   5   4   1       13.96       11.92      1.67 o
   6   4   1       24.59       26.60      3.60 o
   7   4   1       19.33       16.35      5.82 o
   8   4   1        0.95        0.28      3.88 o
   0   5   1        4.41        3.88      1.67 o
   1   5   1      309.90      314.38      3.60 o
   2   5   1      262.13      254.32      3.32 o
   3   5   1      186.05      182.13      3.00 o
   4   5   1      100.05      119.01      3.46 o
   5   5   1       16.84       14.42      3.88 o
   6   5   1        9.09        4.99      3.88 o
   7   5   1       22.22       39.63     10.25 o
   0   6   1     2176.45     2080.49     24.39 o
   1   6   1     1317.39     1328.17     10.30 o
   2   6   1      379.64      372.54      4.38 o
   3   6   1      139.40      152.83      2.92 o
   4   6   1       67.58       62.85      5.55 o
   5   6   1       10.01        6.66      2.44 o
   6   6   1        5.81        5.82      4.15 o
   7   6   1        0.45        1.11      8.86 o
   0   7   1      325.93      320.09      6.38 o
   1   7   1      514.62      511.79      5.62 o
   2   7   1      965.16      996.16     12.05 o
   3   7   1       44.61       42.56      1.94 o
   4   7   1      118.46      113.81      3.23 o
   5   7   1        4.19        1.47      2.25 o
   6   7   1       86.65       78.43      8.60 o
   7   7   1       15.24       13.03      8.86 o
   0   8   1      881.99      843.06     13.86 o
   1   8   1     1157.45     1176.06     10.55 o
   2   8   1      194.02      195.75      4.85 o
   3   8   1        6.12        5.31      1.18 o
   4   8   1       43.44       38.96      2.77 o
   5   8   1       28.55       23.24      3.73 o
   6   8   1        8.67        9.39      4.99 o
   7   8   1        0.98       -4.43      8.60 o
   0   9   1        4.78        5.82      2.78 o
   1   9   1       26.40       30.81      1.96 o
   2   9   1      528.28      548.19      9.14 o
   3   9   1      157.23      151.32      6.51 o
   4   9   1       17.99       13.61      4.99 o
   5   9   1       19.06       14.16      3.82 o
   6   9   1        4.90        2.22      5.26 o
   7   9   1       27.32       29.93      8.04 o
   0  10   1      228.75      231.96      5.54 o
   1  10   1      220.49      215.17      6.09 o
   2  10   1       20.57       20.93      2.17 o
   3  10   1      119.14      130.32      3.72 o
   4  10   1       45.88       48.03      5.41 o
   5  10   1      198.78      202.48      8.60 o
   6  10   1       83.37       80.65      9.42 o
   0  11   1      109.01       98.38      4.15 o
   1  11   1       69.37       68.09      2.81 o
   2  11   1      113.40      110.61      3.69 o
   3  11   1      742.51      758.45      9.86 o
   4  11   1      133.66      130.46      7.80 o
   5  11   1      647.64      656.44     18.71 o
   6  11   1      113.36      134.41     12.47 o
   0  12   1      480.09      481.67      9.14 o
   1  12   1     2942.52     3022.67     25.23 o
   2  12   1      145.63      161.68      4.71 o
   3  12   1       68.63       73.98      3.48 o
   4  12   1      303.57      306.48     13.30 o
   5  12   1        9.77       13.57      4.29 o
   6  12   1       88.78       87.58     11.08 o
   0  13   1      792.30      803.99     13.03 o
   1  13   1      572.13      605.69     16.63 o
   2  13   1      442.14      461.16      7.84 o
   3  13   1      191.72      197.88      6.37 o
   4  13   1       63.27       65.95      6.15 o
   5  13   1       37.64       37.39      5.19 o
   0  14   1       39.65       41.85      5.54 o
   1  14   1       26.05       20.59      3.23 o
   2  14   1       24.70       24.67      3.31 o
   3  14   1       17.39       16.12      4.80 o
   4  14   1        9.13        8.42      5.13 o
   5  14   1       39.32       35.58      6.09 o
   0  15   1        7.79       10.81      4.43 o
   1  15   1       29.80       30.31      5.27 o
   2  15   1       15.74       15.49      3.19 o
   3  15   1        0.34       -1.37      3.74 o
   4  15   1       16.19       10.92      4.80 o
   0  16   1       20.15       16.35      4.99 o
   1  16   1        8.50        8.31      3.33 o
   2  16   1       16.02       19.73      4.26 o
   3  16   1       33.50       31.77      7.21 o
   0  17   1        3.85       -3.88      4.15 o
   1  17   1       14.91       18.75      3.82 o
   2  17   1        2.44        4.82      4.97 o
   1   0   2     5648.46     5666.04     66.24 o
   2   0   2     2247.89     2161.50     23.02 o
   3   0   2      897.57      895.44     17.74 o
   4   0   2       30.64       28.54      3.32 o
   5   0   2      664.67      636.87     11.36 o
   6   0   2       17.95       17.18      3.04 o
   7   0   2       47.40       48.50      4.99 o
   8   0   2       29.98       13.58      8.86 o
   1   1   2     3313.40     3251.32     18.31 o
   2   1   2     5116.07     4915.92     32.14 o
   3   1   2     1910.70     1911.44     16.63 o
   4   1   2     1020.79     1081.13     16.07 o
   5   1   2      147.30      139.68      3.88 o
   6   1   2      184.74      181.53      4.71 o
   7   1   2        1.84        2.78      2.78 o
   8   1   2        2.40        1.67      5.54 o
   0   2   2     2187.34     2109.33     20.51 o
   1   2   2     3921.30     3603.67     22.71 o
   2   2   2      533.21      470.36      3.98 o
   3   2   2      983.31      971.13      8.48 o
   4   2   2      439.41      437.60      6.10 o
   5   2   2      138.15      130.81      4.15 o
   6   2   2      227.39      236.68      5.54 o
   7   2   2       76.30       80.09      4.71 o
   8   2   2       18.56       11.64      6.10 o
   0   3   2      193.89      201.48      3.88 o
   1   3   2      864.27      768.02      6.11 o
   2   3   2     1059.40     1017.94      7.63 o
   3   3   2      718.92      730.79      6.17 o
   4   3   2       87.09       80.92      2.50 o
   5   3   2       96.05       96.45      3.32 o
   6   3   2      209.19      213.96      6.38 o
   7   3   2       29.54       23.83      3.60 o
   8   3   2       22.27       17.18      4.99 o
   0   4   2      104.21      100.33      3.04 o
   1   4   2     2097.95     1927.68     13.18 o
   2   4   2      252.36      254.99      3.03 o
   3   4   2     1182.95     1193.79      8.88 o
   4   4   2      231.72      234.52      3.53 o
   5   4   2      288.71      293.49      6.10 o
   6   4   2       46.17       44.06      4.15 o
   7   4   2       20.35       27.71      6.10 o
   8   4   2       27.15       20.51      5.54 o
   0   5   2       26.30       25.78      1.94 o
   1   5   2      144.52      146.25      2.66 o
   2   5   2        8.92       11.29      2.08 o
   3   5   2      299.15      301.68      3.92 o
   4   5   2       71.21       73.91      2.51 o
   5   5   2      174.67      185.13      6.38 o
   6   5   2        0.01        0.83      3.04 o
   7   5   2       15.82       23.83      8.86 o
   0   6   2     1156.55     1038.73     14.14 o
   1   6   2      248.22      284.94      4.60 o
   2   6   2      109.92      121.18      2.40 o
   3   6   2       89.36       93.91      2.53 o
   4   6   2       52.85       54.39      2.13 o
   5   6   2        0.91       -0.97      1.96 o
   6   6   2       54.37       59.59      6.10 o
   7   6   2        6.36        2.50      7.76 o
   0   7   2      720.04      776.00     11.92 o
   1   7   2      447.43      479.32      6.41 o
   2   7   2     1246.68     1313.04     16.91 o
   3   7   2      119.32      115.35      5.95 o
   4   7   2       32.61       33.95      2.20 o
   5   7   2        1.04        0.78      2.25 o
   6   7   2       41.78       38.24      6.93 o
   7   7   2        2.14       11.92      8.60 o
   0   8   2      974.34     1012.67     14.68 o
   1   8   2       71.56       80.76      3.02 o
   2   8   2      353.34      359.39      5.28 o
   3   8   2        6.41        5.76      2.22 o
   4   8   2       65.76       69.57      2.94 o
   5   8   2       26.65       18.97      2.60 o
   6   8   2       15.60       15.47      4.21 o
   7   8   2       19.40       26.06     10.25 o
   0   9   2       10.09       11.92      3.32 o
   1   9   2       19.12       15.79      2.05 o
   2   9   2       25.41       26.12      1.98 o
   3   9   2      151.10      144.23      4.02 o
   4   9   2       67.31       70.25      3.59 o
   5   9   2      100.36       88.04      5.32 o
   6   9   2       21.79       43.24      7.49 o
   7   9   2       12.81       26.33     11.36 o
   0  10   2       50.54       53.21      4.43 o
   1  10   2      124.77      127.01      6.24 o
   2  10   2      436.66      461.91      6.70 o
   3  10   2       39.06       39.14      2.64 o
   4  10   2      166.90      156.77      6.47 o
   5  10   2       31.19       35.03      4.25 o
   6  10   2        4.59        8.86      5.82 o
   0  11   2        6.97        3.60      3.04 o
   1  11   2      110.24      106.46      3.93 o
   2  11   2       69.54       72.03      5.96 o
   3  11   2       29.19       27.80      2.67 o
   4  11   2       39.16       45.37      4.49 o
   5  11   2      171.02      176.15     10.90 o
   6  11   2       87.67       85.35     15.52 o
   0  12   2      300.49      302.09      9.70 o
   1  12   2      550.82      573.35      8.65 o
   2  12   2      390.48      400.98      9.28 o
   3  12   2      137.09      139.59      4.25 o
   4  12   2      139.20      132.32      8.38 o
   5  12   2       39.75       36.67      6.85 o
   6  12   2       36.67       30.21      8.04 o
   0  13   2      352.85      375.25     11.08 o
   1  13   2        1.00        0.52      2.40 o
   2  13   2      672.76      739.08     10.18 o
   3  13   2      158.83      176.35     10.25 o
   4  13   2      217.85      199.93      9.35 o
   5  13   2       60.82       50.20      5.69 o
   0  14   2      280.95      313.73     10.53 o
   1  14   2      230.42      233.99      6.82 o
   2  14   2      106.33      106.59     13.86 o
   3  14   2       23.42       22.70      4.05 o
   4  14   2       61.84       59.59      6.93 o
   5  14   2        9.49       17.48      4.92 o
   0  15   2      206.21      200.37      9.42 o
   1  15   2       45.78       43.19      8.18 o
   2  15   2       66.08       70.20      4.79 o
   3  15   2       18.75       26.15      5.39 o
   4  15   2       15.81       15.32      5.17 o
   0  16   2       61.33       63.46      6.65 o
   1  16   2        7.66        5.06      3.12 o
   2  16   2        9.27        2.02      3.86 o
   3  16   2       14.42       11.94      5.05 o
   0  17   2        5.00        3.60      4.71 o
   1  17   2        1.64       -2.43      3.23 o
   2  17   2        2.04        2.61      4.73 o
   1   0   3     1363.69     1280.92     17.82 o
   2   0   3     1230.96     1171.64     12.47 o
   3   0   3      298.94      311.51      5.82 o
   4   0   3      210.79      194.83      5.26 o
   5   0   3        2.40       12.19      2.50 o
   6   0   3        9.10        7.49      2.78 o
   7   0   3        1.29        6.10      4.71 o
   8   0   3       14.70       31.32      9.70 o
   0   1   3      897.65      879.65      9.97 o
   1   1   3     7157.89     6744.62    100.74 o
   2   1   3      216.00      202.43      2.40 o
   3   1   3     1157.02     1182.23      9.99 o
   4   1   3      495.61      505.23      6.65 o
   5   1   3       39.69       38.52      2.50 o
   6   1   3       11.85        7.76      1.94 o
   7   1   3      233.09      245.55      7.21 o
   8   1   3        2.70        3.60      5.54 o
   0   2   3     7285.71     6710.43     67.90 o
   1   2   3    13319.71    12708.57     90.62 o
   2   2   3     1260.05     1157.27      8.64 o
   3   2   3      189.32      194.01      2.85 o
   4   2   3      279.33      295.44      4.43 o
   5   2   3       85.32       83.70      3.60 o
   6   2   3       24.78       21.06      2.50 o
   7   2   3        5.23        1.67      3.04 o
   8   2   3       37.57       39.91      7.76 o
   0   3   3     5573.98     5255.70     49.61 o
   1   3   3     3450.07     3285.08     21.38 o
   2   3   3      104.85      107.41      2.63 o
   3   3   3      676.89      714.58      6.17 o
   4   3   3       72.42       77.13      2.92 o
   5   3   3       87.39      102.27      3.32 o
   6   3   3      124.90      128.59      5.54 o
   7   3   3       22.23       22.17      4.15 o
   8   3   3       48.94       52.93      8.04 o
   0   4   3     2348.08     2295.01     23.28 o
   1   4   3     3450.13     3191.46     20.38 o
   2   4   3      204.40      197.92      9.14 o
   3   4   3       43.91       46.20      1.76 o
   4   4   3      105.96      106.04      3.00 o
   5   4   3       17.26       19.40      2.50 o
   6   4   3      108.13      109.47      5.82 o
   7   4   3       19.54       18.29      6.10 o
   0   5   3       79.42       72.89      3.04 o
   1   5   3     1010.12      935.74      8.05 o
   2   5   3     1082.03     1072.67      8.62 o
   3   5   3       43.61       49.62      1.96 o
   4   5   3      239.59      233.36      4.18 o
   5   5   3      179.29      199.73      8.59 o
   6   5   3        9.27        6.93      3.60 o
   7   5   3        4.32        5.54      5.26 o
   0   6   3     3807.01     3841.45     42.13 o
   1   6   3     1160.54     1153.26     10.25 o
   2   6   3      907.58      950.39      8.59 o
   3   6   3      742.51      767.89      7.35 o
   4   6   3      159.93      168.13      3.90 o
   5   6   3        5.06        3.23      2.44 o
   6   6   3       60.28       68.73      6.38 o
   7   6   3       16.80       17.74      8.86 o
   0   7   3      827.21      872.99     13.03 o
   1   7   3      131.07      127.32      3.74 o
   2   7   3     1012.28     1053.82     15.38 o
   3   7   3      343.13      347.81      5.19 o
   4   7   3       93.29       97.25      3.23 o
   5   7   3      120.83      122.26      5.29 o
   6   7   3       63.12       60.97      7.76 o
   7   7   3        2.84        8.60      9.14 o
   0   8   3      789.47      859.70     16.90 o
   1   8   3      152.82      143.72      4.25 o
   2   8   3       45.43       48.69      2.50 o
   3   8   3       67.36       66.29      2.75 o
   4   8   3      238.67      263.24      5.37 o
   5   8   3       67.95       63.18      3.73 o
   6   8   3       63.57       68.06      5.78 o
   7   8   3        6.06        3.04      9.14 o
   0   9   3        4.98        4.15      3.04 o
   1   9   3      185.18      192.96      4.61 o
   2   9   3      203.02      207.15      5.55 o
   3   9   3       28.03       32.15      1.79 o
   4   9   3       37.44       34.94      3.13 o
   5   9   3       83.55       73.54      5.12 o
   6   9   3       27.96        8.86      5.54 o
   7   9   3        6.85        1.39      9.70 o
   0  10   3       15.00        8.04      3.60 o
   1  10   3       59.02       55.13      3.39 o
   2  10   3       49.53       49.68      2.33 o
   3  10   3       15.47       15.36      1.84 o
   4  10   3        9.72        9.15      2.91 o
   5  10   3       48.77       51.83      4.82 o
   6  10   3        3.24        9.97      9.97 o
   0  11   3       70.16       64.30      4.99 o
   1  11   3       73.35       76.03      3.99 o
   2  11   3      290.95      283.98      7.48 o
   3  11   3       60.47       68.98      3.07 o
   4  11   3       45.87       38.23      7.48 o
   5  11   3       39.44       38.11      7.62 o
   6  11   3        6.26        0.28      9.70 o
   0  12   3        5.63        0.56      3.32 o
   1  12   3      419.04      415.06      8.52 o
   2  12   3       90.26       90.90      3.31 o
   3  12   3      108.77      106.80      9.56 o
   4  12   3      106.11       93.34      6.47 o
   5  12   3        4.83        8.79      5.58 o
   6  12   3        7.63       12.19      6.38 o
   0  13   3      101.15       96.45      6.65 o
   1  13   3       49.80       51.05      5.68 o
   2  13   3      141.03      134.89      5.16 o
   3  13   3       35.89       34.39      7.48 o
   4  13   3       95.71      103.74      8.13 o
   5  13   3       26.21       42.10      8.31 o
   0  14   3        4.08        1.94      4.15 o
   1  14   3       11.46       10.30      5.55 o
   2  14   3       69.76       66.89      4.26 o
   3  14   3       41.73       35.95      4.56 o
   4  14   3       36.24       49.59      5.98 o
   0  15   3      251.53      270.49     10.53 o
   1  15   3       18.78       23.82      5.55 o
   2  15   3       30.63       32.88      3.93 o
   3  15   3       19.33       19.79      5.39 o
   4  15   3        7.02        5.96      5.96 o
   0  16   3       61.67       73.99      6.93 o
   1  16   3       35.93       39.96      4.21 o
   2  16   3       22.13       21.90      6.23 o
   3  16   3        3.55       -2.06      4.60 o
   0  17   3        4.33        3.32      4.71 o
   1  17   3       32.28       36.15      4.30 o
   2  17   3        1.66        0.40      4.43 o
   0   0   4    12501.76    12037.63    182.08 o
   1   0   4     2931.33     2944.84     39.07 o
   2   0   4      296.17      267.02      4.30 o
   3   0   4      132.61      142.28      2.93 o
   4   0   4        4.61        2.50      1.67 o
   5   0   4       49.07       55.43      3.60 o
   6   0   4       22.08       26.88      3.32 o
   7   0   4       81.66       78.43      7.49 o
   8   0   4        0.15        0.28      8.04 o
   0   1   4     3272.84     3204.03     29.65 o
   1   1   4     5607.68     5441.34     40.60 o
   2   1   4      482.68      446.22      4.66 o
   3   1   4      475.73      490.82      4.73 o
   4   1   4      196.55      192.33      3.88 o
   5   1   4       82.62       80.37      3.04 o
   6   1   4       75.14       82.03      3.60 o
   7   1   4      143.36      144.94      6.10 o
   8   1   4       13.77       30.49      7.21 o
   0   2   4     3924.94     3648.56     34.64 o
   1   2   4     7128.50     6903.07     44.56 o
   2   2   4      404.62      387.35      3.46 o
   3   2   4      215.43      209.23      3.64 o
   4   2   4       32.66       33.55      1.59 o
   5   2   4       54.72       62.63      3.04 o
   6   2   4       36.65       40.46      3.32 o
   7   2   4       51.44       59.86      4.43 o
   8   2   4        1.80        0.83      5.82 o
   0   3   4       73.68       66.79      2.50 o
   1   3   4     4401.97     4237.73     27.45 o
   2   3   4      491.47      452.77      4.13 o
   3   3   4      111.70      115.04      2.64 o
   4   3   4        5.92        5.57      1.63 o
   5   3   4      209.71      218.67      7.21 o
   6   3   4        9.89        6.10      3.04 o
   7   3   4       31.57       23.00      4.15 o
   8   3   4       15.16       11.92      6.38 o
   0   4   4      152.14      147.72      3.88 o
   1   4   4      248.81      244.90      3.19 o
   2   4   4      244.73      224.88      9.14 o
   3   4   4       98.00       87.54      2.44 o
   4   4   4      125.44      127.35      3.12 o
   5   4   4      674.95      670.41     13.31 o
   6   4   4       69.29       74.55      5.54 o
   7   4   4       88.93       63.46      8.04 o
   0   5   4      651.58      602.50      9.42 o
   1   5   4      750.16      740.63      8.59 o
   2   5   4      392.52      373.04      5.17 o
   3   5   4      427.29      451.20      5.66 o
   4   5   4      455.97      468.02      8.86 o
   5   5   4      302.83      300.88     11.23 o
   6   5   4       69.89       78.16      5.82 o
   7   5   4       32.78       23.83      6.38 o
   0   6   4     3475.56     3600.61     40.18 o
   1   6   4     2854.93     2966.35     33.67 o
   2   6   4      556.37      578.64      6.04 o
   3   6   4      525.23      537.72      6.56 o
   4   6   4     1001.08     1067.91     10.67 o
   5   6   4      437.52      444.31      8.17 o
   6   6   4        6.41        8.04      4.43 o
   7   6   4       55.97       38.52     10.53 o
   0   7   4        1.67       -0.28      2.50 o
   1   7   4     1640.13     1758.25     16.15 o
   2   7   4      414.49      443.59      4.93 o
   3   7   4      829.59      853.65     17.87 o
   4   7   4        4.44        2.82      1.66 o
   5   7   4        7.05        5.89      2.26 o
   6   7   4       36.66       40.35     15.10 o
   7   7   4        8.92        6.65      9.14 o
   0   8   4        4.38       11.64      3.32 o
   1   8   4      417.96      400.61      6.79 o
   2   8   4       20.56       20.12      1.46 o
   3   8   4      189.58      206.61      4.12 o
   4   8   4       72.78       74.67      3.43 o
   5   8   4       52.32       51.93      3.82 o
   6   8   4        5.70       16.63      5.82 o
   7   8   4       10.18       23.00     10.81 o
   0   9   4      122.49      131.37      7.21 o
   1   9   4        0.76       -0.12      1.79 o
   2   9   4      294.86      290.39      5.82 o
   3   9   4       10.75       11.58      1.76 o
   4   9   4       55.01       54.31      4.16 o
   5   9   4       97.66       96.65      5.73 o
   6   9   4        0.50        6.38      5.54 o
   0  10   4       82.01       76.21      6.10 o
   1  10   4       23.74       19.80      2.92 o
   2  10   4       27.72       24.91      2.22 o
   3  10   4        9.66       10.21      2.22 o
   4  10   4       31.65       33.55      5.27 o
   5  10   4       76.35       70.71      5.28 o
   6  10   4       13.17       19.96     10.53 o
   0  11   4        5.78        0.83      3.88 o
   1  11   4        1.95        2.11      2.40 o
   2  11   4      298.77      317.33      6.54 o
   3  11   4       85.89       85.71      4.43 o
   4  11   4       54.40       50.30      5.02 o
   5  11   4       20.46       26.31      4.86 o
   6  11   4       13.00       17.74     10.81 o
   0  12   4      142.71      164.07      9.14 o
   1  12   4       57.41       57.85      4.13 o
   2  12   4      103.31       92.61      4.24 o
   3  12   4       29.30       27.52      3.83 o
   4  12   4       25.64       23.62     10.12 o
   5  12   4       17.86       21.61      7.48 o
   0  13   4      229.53      230.03      9.42 o
   1  13   4      109.60      108.11      5.19 o
   2  13   4       30.36       27.25      3.10 o
   3  13   4        7.18        2.58      3.32 o
   4  13   4       43.90       31.70      5.99 o
   5  13   4       10.76       11.18     14.69 o
   0  14   4      828.88      893.78     18.29 o
   1  14   4        9.02        4.08      2.66 o
   2  14   4       86.49       91.60     11.09 o
   3  14   4        7.82        7.89      4.32 o
   4  14   4       17.01       21.13     11.09 o
   0  15   4      160.41      163.23      8.86 o
   1  15   4        6.40        2.43      3.03 o
   2  15   4       14.69       13.56      4.13 o
   3  15   4        0.48        4.66      3.84 o
   4  15   4        5.39        8.06      4.89 o
   0  16   4       48.66       65.96      6.93 o
   1  16   4       12.95       12.36      3.43 o
   2  16   4        0.79       -0.82      3.73 o
   3  16   4        8.34       14.59      5.39 o
   0  17   4       25.77       24.95      5.82 o
   1  17   4       16.33       15.47      3.71 o
   1   0   5      849.21      816.12     13.17 o
   2   0   5      867.57      794.30     11.33 o
   3   0   5      455.85      485.32     15.24 o
   4   0   5       35.43       35.45      1.86 o
   5   0   5        8.56        7.21      2.22 o
   6   0   5       82.06       84.25      4.99 o
   7   0   5      153.95      149.65     15.79 o
   8   0   5        0.20       -1.39      7.76 o
   0   1   5      962.70      846.39      9.42 o
   1   1   5     1093.02     1041.19      9.07 o
   2   1   5      802.98      793.85      7.58 o
   3   1   5      358.24      369.20      4.60 o
   4   1   5      136.05      136.38      3.74 o
   5   1   5       36.71       36.58      2.50 o
   6   1   5       57.35       59.31      3.04 o
   7   1   5       12.79       26.33      6.38 o
   8   1   5       16.72       20.24      6.93 o
   0   2   5      191.58      197.04      4.43 o
   1   2   5     1657.01     1632.01     12.50 o
   2   2   5       16.35       14.24      1.01 o
   3   2   5      105.95      114.59      2.80 o
   4   2   5       62.96       62.94      2.05 o
   5   2   5      121.87      116.68      4.43 o
   6   2   5       82.21       73.72      3.88 o
   7   2   5       26.28       21.89      4.99 o
   8   2   5       20.75       14.96      6.93 o
   0   3   5        4.44        3.88      1.39 o
   1   3   5     2474.68     2362.42     17.67 o
   2   3   5      304.07      300.50      5.68 o
   3   3   5      388.92      371.22      4.79 o
   4   3   5       41.54       43.03      2.44 o
   5   3   5       17.55       13.31      5.41 o
   6   3   5       11.47       14.68      4.15 o
   7   3   5       16.65       16.90      4.71 o
   0   4   5      364.70      408.50      7.49 o
   1   4   5     1260.57     1266.29     11.69 o
   2   4   5       90.45       99.32      2.66 o
   3   4   5       59.35       51.30      1.93 o
   4   4   5       68.88       71.30      2.53 o
   5   4   5      143.28      144.75     15.93 o
   6   4   5       71.49       64.02      5.26 o
   7   4   5       26.26       34.09      6.93 o
   0   5   5      266.23      296.54      6.65 o
   1   5   5     2600.21     2655.44     21.03 o
   2   5   5     2453.07     2444.37     23.74 o
   3   5   5       89.77      105.85      3.07 o
   4   5   5      201.40      203.96      4.10 o
   5   5   5       64.91       66.66      4.24 o
   6   5   5        1.09        0.00      3.32 o
   7   5   5       12.14        8.04      5.82 o
   0   6   5     1980.19     2087.42     25.22 o
   1   6   5     2468.87     2683.70     39.21 o
   2   6   5      872.19      877.84     10.24 o
   3   6   5      120.30      112.00      3.31 o
   4   6   5       56.28       53.55      3.46 o
   5   6   5      233.51      257.55     15.94 o
   6   6   5       65.75       75.10      8.04 o
   7   6   5       14.36        6.38      8.32 o
   0   7   5      153.35      128.59      6.65 o
   1   7   5       80.11       83.46      2.72 o
   2   7   5      347.99      373.62      5.87 o
   3   7   5      101.65      105.21      3.59 o
   4   7   5      186.64      185.82      4.30 o
   5   7   5       45.35       51.38      3.38 o
   6   7   5      119.22      126.65     10.25 o
   7   7   5        7.32       20.24     10.25 o
   0   8   5        9.08       14.42      3.60 o
   1   8   5      617.03      630.54      7.84 o
   2   8   5       48.48       48.88      3.46 o
   3   8   5        4.10        4.14      1.46 o
   4   8   5      160.92      176.27      4.73 o
   5   8   5       68.85       67.74      4.79 o
   6   8   5       13.45       11.92      5.82 o
   7   8   5       18.29       23.56     10.53 o
   0   9   5      149.95      148.55      7.76 o
   1   9   5       31.36       32.84      2.92 o
   2   9   5        0.42       -0.48      1.39 o
   3   9   5       21.77       21.86      4.44 o
   4   9   5      131.71      127.56      5.66 o
   5   9   5       51.85       48.14      4.51 o
   6   9   5       34.84       46.28      7.76 o
   0  10   5       11.72       10.53      3.88 o
   1  10   5      163.94      162.66      6.07 o
   2  10   5      249.40      267.83      5.68 o
   3  10   5       37.70       37.21      2.25 o
   4  10   5      131.87      141.01     16.07 o
   5  10   5       36.66       32.45      4.99 o
   6  10   5       15.86        8.32      9.97 o
   0  11   5        2.69       -3.88      3.88 o
   1  11   5      113.22      106.91      5.29 o
   2  11   5      193.91      203.98      8.60 o
   3  11   5       87.59       92.02      6.79 o
   4  11   5       29.95       25.45      4.66 o
   5  11   5        3.06       -0.83      3.98 o
   6  11   5       20.54       23.61      6.10 o
   0  12   5       30.54       26.06      5.26 o
   1  12   5       55.63       51.55      3.93 o
   2  12   5       69.01       57.37      3.73 o
   3  12   5       24.36       24.94      3.80 o
   4  12   5        8.86        9.23      6.11 o
   5  12   5       23.56       14.48      6.25 o
   0  13   5       15.81       10.81      4.99 o
   1  13   5       32.26       34.30      3.73 o
   2  13   5       40.68       34.77      3.32 o
   3  13   5        7.77        6.01      4.99 o
   4  13   5        7.38        8.83      6.59 o
   5  13   5        5.09       13.18      8.73 o
   0  14   5       88.88       97.83      7.21 o
   1  14   5       49.20       46.85      4.71 o
   2  14   5       20.99       16.41      3.06 o
   3  14   5        3.25       -2.80      3.66 o
   4  14   5       13.65       14.38      5.74 o
   0  15   5        0.01       -4.15      4.15 o
   1  15   5       15.77       11.92      5.13 o
   2  15   5       36.05       31.82      5.56 o
   3  15   5       13.12       12.33      4.70 o
   0  16   5       10.24        2.22      4.71 o
   1  16   5       19.30       14.88      3.62 o
   2  16   5        6.05        3.91      4.13 o
   3  16   5        2.16        8.26      8.87 o
   0  17   5       60.33       64.30      7.21 o
   1  17   5       37.41       52.54      9.56 o
   0   0   6      134.68      127.20      4.15 o
   1   0   6       41.53       40.01      2.64 o
   2   0   6     1355.34     1306.07     14.21 o
   3   0   6       33.82       40.36      1.80 o
   4   0   6       12.12       11.55      1.59 o
   5   0   6       51.71       50.99      3.60 o
   6   0   6       29.17       24.95      3.32 o
   7   0   6       62.83       67.90     11.64 o
   0   1   6        6.84        7.49      1.39 o
   1   1   6     1884.23     1778.05     18.57 o
   2   1   6     1258.08     1256.50     12.33 o
   3   1   6      265.35      261.73      3.79 o
   4   1   6      220.21      217.28      3.43 o
   5   1   6        9.54        8.86      1.67 o
   6   1   6        3.88       -1.94      1.94 o
   7   1   6       65.44       76.77      8.86 o
   0   2   6      149.71      147.72      4.43 o
   1   2   6      181.59      182.99      6.23 o
   2   2   6      258.18      263.94      3.94 o
   3   2   6      451.19      461.05      5.56 o
   4   2   6      414.90      417.06      7.62 o
   5   2   6       89.78       91.75      5.27 o
   6   2   6        8.39        9.70      2.78 o
   7   2   6       12.12        7.49      4.43 o
   0   3   6      518.93      535.72      8.32 o
   1   3   6     1205.35     1225.18     12.19 o
   2   3   6      315.22      325.82     11.09 o
   3   3   6      173.46      186.09      3.39 o
   4   3   6      218.49      217.07      4.97 o
   5   3   6       64.06       52.59      3.26 o
   6   3   6       21.82       16.35      4.43 o
   7   3   6       16.28       12.19      4.71 o
   0   4   6     3294.71     3458.73     37.70 o
   1   4   6      100.62       99.81      2.95 o
   2   4   6      261.14      251.10      4.30 o
   3   4   6      148.10      147.69      4.30 o
   4   4   6      196.42      224.16      5.17 o
   5   4   6      125.20      115.40      4.89 o
   6   4   6       93.84       96.73      7.21 o
   7   4   6        0.18       -4.71      4.71 o
   0   5   6      839.76      871.06     13.03 o
   1   5   6      155.26      138.70      4.30 o
   2   5   6      145.08      135.03      2.97 o
   3   5   6      330.67      322.91      5.48 o
   4   5   6      359.76      374.37      5.56 o
   5   5   6       65.14       64.54      4.02 o
   6   5   6        9.20       15.86      3.60 o
   7   5   6       44.93       39.91      7.21 o
   0   6   6      179.48      203.42      6.93 o
   1   6   6      258.45      292.67      4.59 o
   2   6   6       28.19       30.58      2.31 o
   3   6   6       80.53       87.89      3.53 o
   4   6   6       74.24       70.47      3.00 o
   5   6   6      187.00      203.49      5.53 o
   6   6   6       36.58       36.58      5.10 o
   7   6   6        3.40       -7.49      7.49 o
   0   7   6      196.52      193.44      7.76 o
   1   7   6      640.11      706.15      8.72 o
   2   7   6      321.09      338.94     10.95 o
   3   7   6      609.62      640.64     11.56 o
   4   7   6       57.70       58.10      3.00 o
   5   7   6      160.15      147.40      5.78 o
   6   7   6       32.87       27.99      6.65 o
   7   7   6       13.17        8.60      9.14 o
   0   8   6       33.37       25.22      4.15 o
   1   8   6      345.17      398.09     13.30 o
   2   8   6       60.56       56.14      2.75 o
   3   8   6       56.74       60.51      3.23 o
   4   8   6      119.39      119.80      6.10 o
   5   8   6        2.98        1.86      2.97 o
   6   8   6       15.50        9.97      5.82 o
   7   8   6        6.57       -3.60      9.42 o
   0   9   6        9.60       10.81      3.60 o
   1   9   6      201.80      215.14      6.46 o
   2   9   6      237.01      233.07      5.10 o
   3   9   6       84.22       85.18      2.97 o
   4   9   6      263.28      255.21      8.01 o
   5   9   6       33.21       33.01      9.42 o
   6   9   6        1.61       13.86      9.70 o
   0  10   6       10.37       11.92      3.88 o
   1  10   6       81.77       78.19      4.60 o
   2  10   6      172.19      175.58      4.85 o
   3  10   6       74.75       73.23      3.26 o
   4  10   6      134.60      132.26      6.37 o
   5  10   6        4.94        2.95      3.90 o
   6  10   6        5.81        7.50      4.68 o
   0  11   6        6.81        3.60      3.88 o
   1  11   6       35.12       32.94      3.92 o
   2  11   6      314.07      321.15      6.75 o
   3  11   6      112.79      101.60      4.49 o
   4  11   6       10.62        7.37      4.06 o
   5  11   6        5.42        7.50      5.58 o
   6  11   6        0.95        1.76      5.03 o
   0  12   6      126.61      102.81      8.04 o
   1  12   6       15.06       11.48      3.43 o
   2  12   6      118.24      119.69      4.87 o
   3  12   6       16.75       16.87      3.56 o
   4  12   6       12.03       11.68      6.59 o
   5  12   6        2.18       -0.40      5.69 o
   0  13   6        4.54        9.97      5.26 o
   1  13   6       19.93       10.38      3.26 o
   2  13   6       56.66       59.97      3.94 o
   3  13   6       24.68       26.30      4.93 o
   4  13   6       24.89       20.09      7.41 o
   5  13   6       12.50        7.52      6.59 o
   0  14   6       38.22       38.24      6.65 o
   1  14   6       55.85       45.98      6.93 o
   2  14   6       44.55       44.34      4.66 o
   3  14   6       21.45       26.48      5.41 o
   4  14   6        2.02        1.76     10.95 o
   0  15   6       63.89       62.35      6.38 o
   1  15   6        9.44       10.62      3.59 o
   2  15   6       18.26       12.31      4.78 o
   3  15   6        7.60       11.38      6.09 o
   0  16   6       47.46       45.17      6.38 o
   1  16   6       62.07       70.54      4.97 o
   2  16   6        5.77        8.72      5.82 o
   0  17   6       69.44       86.19      8.04 o
   1   0   7      269.46      261.79      7.76 o
   2   0   7       93.04       97.33      3.66 o
   3   0   7        0.52       -0.10      1.80 o
   4   0   7      711.28      732.62      8.79 o
   5   0   7       20.09       18.82      3.60 o
   6   0   7        1.46        1.11      4.15 o
   7   0   7       24.16        8.04      8.60 o
   0   1   7     1177.20     1235.77     19.13 o
   1   1   7      832.59      859.81      8.96 o
   2   1   7      384.37      412.02      5.58 o
   3   1   7      137.53      137.33      3.12 o
   4   1   7      290.92      292.56      3.98 o
   5   1   7       56.67       55.70      2.60 o
   6   1   7      134.20      145.22      8.04 o
   7   1   7        8.75        2.22      5.82 o
   0   2   7      269.46      312.34      6.93 o
   1   2   7      624.98      614.23      7.90 o
   2   2   7      634.97      622.02      7.85 o
   3   2   7      409.89      411.15      5.48 o
   4   2   7       93.45      102.84      3.13 o
   5   2   7       42.22       53.48      5.27 o
   6   2   7       71.56       75.38      4.71 o
   7   2   7       18.83       21.89      6.65 o
   0   3   7     1461.54     1433.10     17.74 o
   1   3   7      168.61      176.07      3.64 o
   2   3   7      342.10      338.74      5.18 o
   3   3   7      202.31      177.12     11.77 o
   4   3   7       20.25       23.86      2.44 o
   5   3   7       94.16       91.01      4.03 o
   6   3   7       57.99       50.44      5.82 o
   7   3   7        3.48        6.10      4.43 o
   0   4   7      181.14      187.35      5.26 o
   1   4   7      601.15      634.76     14.00 o
   2   4   7     1152.82     1112.96     22.03 o
   3   4   7      252.51      249.50      3.91 o
   4   4   7       19.94       15.07      3.46 o
   5   4   7      155.59      155.15      5.12 o
   6   4   7       28.23       22.45      4.71 o
   7   4   7       19.66       23.00      6.65 o
   0   5   7     2714.29     3018.63     37.70 o
   1   5   7      127.76      121.76      3.45 o
   2   5   7      859.01      847.21      9.69 o
   3   5   7      173.32      165.75      3.60 o
   4   5   7       90.16       85.67      4.29 o
   5   5   7       74.99       69.54      6.09 o
   6   5   7        5.52        1.04      4.85 o
   7   5   7        4.23        6.10      5.82 o
   0   6   7       48.95       44.34      5.26 o
   1   6   7      162.20      151.17      3.60 o
   2   6   7       27.69       31.55      5.82 o
   3   6   7      121.08      113.36      3.88 o
   4   6   7      557.02      594.86      8.41 o
   5   6   7       78.00       70.62      4.93 o
   6   6   7       58.15       52.10      7.76 o
   7   6   7        6.91       -6.65      8.04 o
   0   7   7       48.84       54.60      4.99 o
   1   7   7      333.43      367.35      9.15 o
   2   7   7        8.89       10.71      2.91 o
   3   7   7      565.87      586.44      8.41 o
   4   7   7       10.75        9.90      4.16 o
   5   7   7       26.33       21.72      3.93 o
   6   7   7       43.40       49.61      7.76 o
   7   7   7        7.32        7.76      9.14 o
   0   8   7      143.05      149.11      7.76 o
   1   8   7       84.32       84.77      3.98 o
   2   8   7      101.28       99.20      4.46 o
   3   8   7      111.37      108.98      3.23 o
   4   8   7      476.50      451.47     10.14 o
   5   8   7       38.46       42.99      5.37 o
   6   8   7        8.38        3.04      5.82 o
   0   9   7      386.07      419.04     12.47 o
   1   9   7      117.71      109.97     12.89 o
   2   9   7      198.35      196.75      5.17 o
   3   9   7       76.43       80.75      3.26 o
   4   9   7       13.53        6.99      3.94 o
   5   9   7       10.89       10.54      4.30 o
   6   9   7        4.27        2.80      4.38 o
   0  10   7       12.52       10.25      4.15 o
   1  10   7       14.11       11.85      3.12 o
   2  10   7      209.00      223.64      6.65 o
   3  10   7      176.97      174.74      5.72 o
   4  10   7       79.75       74.85      6.56 o
   5  10   7        8.79        7.61      4.33 o
   6  10   7       12.26       13.36     16.91 o
   0  11   7        2.81       -1.39      3.88 o
   1  11   7       18.97       12.15      3.23 o
   2  11   7      370.85      360.34      8.99 o
   3  11   7       13.38       24.50      5.03 o
   4  11   7       46.21       50.35      7.85 o
   5  11   7        5.28        2.83      5.46 o
   0  12   7       98.81      103.37      8.32 o
   1  12   7       30.12       24.87      3.82 o
   2  12   7        0.88       -1.64      2.51 o
   3  12   7       18.42       14.24      4.99 o
   4  12   7       52.36       42.82      8.06 o
   5  12   7       28.55       31.91      7.31 o
   0  13   7       31.69       22.72      5.82 o
   1  13   7      254.80      208.13      7.92 o
   2  13   7       35.91       32.31      3.88 o
   3  13   7      212.81      214.79     10.74 o
   4  13   7        8.13        0.19      6.35 o
   0  14   7       35.09       23.56      6.10 o
   1  14   7       96.25       91.14     11.37 o
   2  14   7       19.78       20.65      4.66 o
   3  14   7       79.37       76.64     16.49 o
   4  14   7       15.23       26.65     11.64 o
   0  15   7       18.24       15.79      6.38 o
   1  15   7        9.87        9.41      3.59 o
   2  15   7       14.13       13.48      4.99 o
   3  15   7        2.47        2.00      4.59 o
   0  16   7      103.32      114.73      8.32 o
   1  16   7       27.35       25.84      4.89 o
   2  16   7        2.26        5.35      4.87 o
   0   0   8      710.73      667.35     14.96 o
   1   0   8      610.60      674.22      9.38 o
   2   0   8      247.03      245.94     12.47 o
   3   0   8      277.23      301.30      6.65 o
   4   0   8       61.09       67.84      3.33 o
   5   0   8       52.32       44.48      5.26 o
   6   0   8       11.69       10.25      4.43 o
   7   0   8       92.87       86.47     13.31 o
   0   1   8     2632.50     2634.23     45.45 o
   1   1   8     1434.59     1498.32     17.60 o
   2   1   8     2260.78     2397.59     24.95 o
   3   1   8      613.38      632.35     11.91 o
   4   1   8      107.00      110.93      3.19 o
   5   1   8       76.36       75.68      2.55 o
   6   1   8       19.69       22.45      4.43 o
   7   1   8        0.21        2.78      5.82 o
   0   2   8       66.13       79.81      3.88 o
   1   2   8      122.70      113.88      7.21 o
   2   2   8      937.23      974.49     10.08 o
   3   2   8       54.14       51.08      2.51 o
   4   2   8      109.97      118.80      3.33 o
   5   2   8      211.04      210.16      4.30 o
   6   2   8       57.94       59.86      6.10 o
   7   2   8       12.66       14.14      6.10 o
   0   3   8      420.84      424.31      7.76 o
   1   3   8      826.03      810.21     13.72 o
   2   3   8     1086.40     1070.76     11.31 o
   3   3   8      288.64      289.12      5.18 o
   4   3   8       62.03       62.83      3.07 o
   5   3   8       49.16       46.91      3.14 o
   6   3   8       12.42       14.68      5.54 o
   7   3   8        1.43        7.21      4.43 o
   0   4   8      395.72      370.82      8.32 o
   1   4   8       26.95       27.83      2.13 o
   2   4   8      800.85      752.06      8.46 o
   3   4   8        3.12        3.03      1.52 o
   4   4   8       16.68       11.45      2.44 o
   5   4   8      168.28      164.29      7.21 o
   6   4   8        0.94        0.88      2.92 o
   7   4   8        0.66       -0.28      4.43 o
   0   5   8       26.29       24.39      3.32 o
   1   5   8      126.17      131.31      5.95 o
   2   5   8     1006.81     1026.06     14.27 o
   3   5   8      363.65      350.02      5.06 o
   4   5   8      278.45      303.32      6.34 o
   5   5   8       17.31       11.56      3.26 o
   6   5   8       63.78       69.01      6.07 o
   7   5   8       10.06       12.47      6.10 o
   0   6   8      147.96      178.48      6.93 o
   1   6   8       31.58       32.71      3.88 o
   2   6   8      184.66      190.28      4.84 o
   3   6   8       68.87       55.67      2.77 o
   4   6   8      224.71      226.08      6.93 o
   5   6   8       50.81       53.49      9.42 o
   6   6   8        6.47        8.13      4.10 o
   7   6   8        7.19        9.42      9.97 o
   0   7   8       32.47       30.77      4.99 o
   1   7   8       15.11       13.49      1.89 o
   2   7   8       58.75       62.26      3.66 o
   3   7   8      252.63      271.82      5.79 o
   4   7   8      313.70      312.75      9.51 o
   5   7   8        7.85        1.19      4.77 o
   6   7   8       17.71       26.88     10.53 o
   0   8   8        0.28       -1.11      3.04 o
   1   8   8       84.64       93.37      4.70 o
   2   8   8       24.12       20.87      2.80 o
   3   8   8      160.11      156.95      7.07 o
   4   8   8      228.09      256.23     21.62 o
   5   8   8       12.33       12.10      4.38 o
   6   8   8        0.89        1.81      5.96 o
   0   9   8      106.58      102.55      7.21 o
   1   9   8       11.14        9.08      2.01 o
   2   9   8       72.46       67.06      7.20 o
   3   9   8      192.31      216.44      6.04 o
   4   9   8       71.38       69.84      6.30 o
   5   9   8        2.16       -3.86      3.86 o
   6   9   8        7.24        8.11      4.99 o
   0  10   8       35.06       44.06      5.82 o
   1  10   8       29.39       27.92      3.71 o
   2  10   8       52.63       47.52      3.56 o
   3  10   8       80.61       78.25      4.86 o
   4  10   8      103.96      114.94      7.48 o
   5  10   8       13.23       18.73      7.07 o
   6  10   8        7.82       12.36      5.66 o
   0  11   8       31.46       17.46      4.99 o
   1  11   8       21.79       25.99      3.82 o
   2  11   8      174.20      163.67      7.49 o
   3  11   8       79.89       82.61     10.81 o
   4  11   8        9.50       12.22     10.81 o
   5  11   8       14.14        4.20      6.05 o
   0  12   8        4.02       -1.11      4.43 o
   1  12   8       12.56        8.32      3.53 o
   2  12   8       16.53       10.40      3.71 o
   3  12   8       55.04       51.02      6.54 o
   4  12   8       59.84       51.27      8.44 o
   5  12   8       18.48       19.18      7.26 o
   0  13   8        4.43       -3.32      4.71 o
   1  13   8       57.26       51.00      4.99 o
   2  13   8       27.40       23.89      4.60 o
   3  13   8      134.27      139.30      9.27 o
   4  13   8        6.87       10.39      7.90 o
   0  14   8        1.77       -4.99      4.99 o
   1  14   8        5.96        1.04      3.71 o
   2  14   8       37.06       37.19      5.56 o
   3  14   8       33.48       33.15      9.70 o
   4  14   8        8.42       -0.14      7.25 o
   0  15   8        3.00        1.11      5.54 o
   1  15   8        6.35        8.80      3.73 o
   2  15   8       28.32       25.00      6.51 o
   3  15   8        0.20       -1.70      5.16 o
   0  16   8        4.61        6.38      4.99 o
   1  16   8        8.92        9.06      4.86 o
   1   0   9      681.69      740.98     11.60 o
   2   0   9       28.96       24.48      3.74 o
   3   0   9      988.65     1105.84     15.31 o
   4   0   9      123.87      125.64      4.60 o
   5   0   9      420.41      444.00      9.59 o
   6   0   9        0.05        4.15      7.21 o
   7   0   9        0.05       -2.50      7.49 o
   0   1   9        7.66       12.75      2.50 o
   1   1   9     1316.23     1371.30     33.67 o
   2   1   9      350.59      382.48      7.78 o
   3   1   9       24.64       25.74      2.05 o
   4   1   9      325.13      323.42      7.07 o
   5   1   9      159.73      165.08      4.30 o
   6   1   9        3.78        1.75      2.92 o
   7   1   9       40.74       39.63      7.76 o
   0   2   9      205.09      202.32      6.65 o
   1   2   9       84.02       78.25      3.35 o
   2   2   9      231.62      238.52      5.54 o
   3   2   9      378.67      370.38     18.01 o
   4   2   9      153.05      163.31      4.21 o
   5   2   9       58.90       54.68      2.72 o
   6   2   9       41.88       35.12      3.98 o
   7   2   9       32.01       31.60      7.21 o
   0   3   9     1014.93     1106.90     19.40 o
   1   3   9      501.50      508.03      7.02 o
   2   3   9      420.65      395.57      6.39 o
   3   3   9       60.11       58.99      5.68 o
   4   3   9       38.25       38.17      2.91 o
   5   3   9       59.72       55.82      3.52 o
   6   3   9        0.52       -2.05      2.53 o
   7   3   9        8.72        4.99      6.10 o
   0   4   9        6.37        4.99      2.50 o
   1   4   9       71.02       71.66      6.65 o
   2   4   9      218.81      216.21      5.74 o
   3   4   9       10.42        8.67      1.26 o
   4   4   9       15.40       17.33      2.72 o
   5   4   9        3.73        1.74      2.66 o
   6   4   9        0.88       -1.75      3.62 o
   7   4   9        8.60        7.76      8.04 o
   0   5   9        8.82        7.49      2.78 o
   1   5   9       29.13       27.71      2.33 o
   2   5   9      186.83      190.12      9.28 o
   3   5   9       70.65       67.79      2.48 o
   4   5   9       17.01       15.19      3.43 o
   5   5   9       39.89       40.09      4.93 o
   6   5   9        7.22        0.80      4.02 o
   7   5   9        0.78        0.83      8.32 o
   0   6   9       10.45       14.42      3.32 o
   1   6   9      130.08      131.94      9.01 o
   2   6   9      253.94      259.55     10.39 o
   3   6   9      125.22      134.07      4.24 o
   4   6   9       99.99      101.88      6.75 o
   5   6   9        7.71        0.29      3.66 o
   6   6   9        1.88       -0.33      3.12 o
   0   7   9       32.64       37.14      4.15 o
   1   7   9       29.03       23.22      2.43 o
   2   7   9       10.50        5.89      2.22 o
   3   7   9      380.28      369.69     10.29 o
   4   7   9      280.28      275.19     12.73 o
   5   7   9       14.18       20.18      5.58 o
   6   7   9       44.52       48.15      8.04 o
   0   8   9        9.96        6.93      4.71 o
   1   8   9       68.60       64.51      3.42 o
   2   8   9       49.83       48.55      3.94 o
   3   8   9      446.82      438.53     13.44 o
   4   8   9      105.08       95.86     21.34 o
   5   8   9       18.71       20.05      4.93 o
   6   8   9       14.69       17.99      6.79 o
   0   9   9       52.45       50.99      6.93 o
   1   9   9       14.98        7.75      3.23 o
   2   9   9       55.45       52.44      9.98 o
   3   9   9       58.28       68.77     13.72 o
   4   9   9        4.91        5.30      4.03 o
   5   9   9        6.31       11.48      4.66 o
   6   9   9        4.30       10.65      5.41 o
   0  10   9        2.08        1.39      4.43 o
   1  10   9        0.16       -2.94      2.94 o
   2  10   9       45.83       53.86      4.71 o
   3  10   9       24.44       15.31      3.71 o
   4  10   9       35.81       30.16      7.18 o
   5  10   9       22.41       17.16      6.39 o
   0  11   9      181.11      168.50      9.97 o
   1  11   9       72.07       63.97      5.45 o
   2  11   9      192.32      188.68      8.09 o
   3  11   9       74.80       66.96      6.96 o
   4  11   9       31.75       29.01      7.41 o
   5  11   9        5.31        4.50      6.11 o
   0  12   9      406.66      356.96     13.86 o
   1  12   9       26.04       18.21      4.99 o
   2  12   9       57.36       51.64      6.37 o
   3  12   9       26.45       17.44      5.33 o
   4  12   9        3.19        3.74      7.62 o
   5  12   9       10.39        0.28      8.32 o
   0  13   9        4.65        1.39      4.99 o
   1  13   9      104.95       79.81     11.77 o
   2  13   9       10.21       14.31      4.69 o
   3  13   9       43.11       46.15      6.71 o
   4  13   9        5.62        4.74      6.71 o
   0  14   9        0.01       -2.78      4.99 o
   1  14   9       21.77       21.83      9.70 o
   2  14   9        0.63       -1.74      5.54 o
   3  14   9       15.24       20.18      7.48 o
   0  15   9        2.30       -5.54      5.54 o
   1  15   9       10.43        7.72      4.30 o
   2  15   9        1.91       -2.44      5.07 o
   0  16   9        0.40       -4.43      5.82 o
   0   0  10      577.50      612.76     14.96 o
   1   0  10     2156.55     2394.35     30.06 o
   2   0  10      256.82      256.72      7.19 o
   3   0  10       48.23       51.23      5.26 o
   4   0  10        2.28        2.37      2.33 o
   5   0  10      124.45      113.47      5.56 o
   6   0  10        1.62        8.55      4.10 o
   0   1  10       87.23      103.65      4.71 o
   1   1  10      131.85      133.83      3.74 o
   2   1  10      140.39      149.59      4.91 o
   3   1  10      262.69      264.76      4.79 o
   4   1  10       64.83       71.57      3.23 o
   5   1  10      123.47      116.53      4.57 o
   6   1  10       12.90        9.25      2.46 o
   0   2  10      227.42      242.50     10.53 o
   1   2  10      193.80      184.85      5.27 o
   2   2  10        6.50        6.73      1.76 o
   3   2  10       96.73       97.10      3.98 o
   4   2  10       22.52       18.35      2.51 o
   5   2  10       30.74       30.72      2.86 o
   6   2  10       40.24       39.90      6.37 o
   0   3  10        3.11        1.94      2.50 o
   1   3  10      207.33      230.07      8.73 o
   2   3  10        9.36       11.09      1.94 o
   3   3  10      146.29      153.42      4.15 o
   4   3  10       93.28       95.37      4.15 o
   5   3  10       10.53       10.84      6.10 o
   6   3  10        7.64        9.24      2.92 o
   0   4  10      920.49      955.30     17.74 o
   1   4  10      222.12      219.95      5.96 o
   2   4  10      113.35      110.16      5.41 o
   3   4  10       64.52       58.94      3.39 o
   4   4  10       31.97       28.64      3.53 o
   5   4  10        6.68        5.66      3.31 o
   6   4  10        0.01       -0.61      3.07 o
   0   5  10        0.10        2.22      2.78 o
   1   5  10      113.54      120.97      4.21 o
   2   5  10      599.53      615.46     10.25 o
   3   5  10      105.70      111.05      3.56 o
   4   5  10       25.85       26.90      4.43 o
   5   5  10       19.86       19.61      4.58 o
   6   5  10        6.41        6.18      3.32 o
   0   6  10       58.07       59.59      4.99 o
   1   6  10       24.44       24.36      2.84 o
   2   6  10       90.01       83.84      4.20 o
   3   6  10      294.91      286.74      9.42 o
   4   6  10       85.29       90.27      9.42 o
   5   6  10       22.39       14.94      4.39 o
   6   6  10        9.69        5.76      3.66 o
   0   7  10        7.54        5.54      4.71 o
   1   7  10       69.14       64.85      3.94 o
   2   7  10        3.87        2.22      2.23 o
   3   7  10      217.52      216.73     10.15 o
   4   7  10       68.09       63.39      7.83 o
   5   7  10       38.86       32.44      6.46 o
   6   7  10        5.78        3.05      7.48 o
   0   8  10       24.78       16.35      5.54 o
   1   8  10      349.53      353.74      7.97 o
   2   8  10       25.55       23.60      4.99 o
   3   8  10      141.75      163.12     11.76 o
   4   8  10       83.47       83.64     15.52 o
   5   8  10       55.47       63.82      8.12 o
   6   8  10       17.89       21.28     11.64 o
   0   9  10      613.15      626.06     12.75 o
   1   9  10       31.69       22.18      4.41 o
   2   9  10      111.93      123.36      7.35 o
   3   9  10      233.53      208.95     13.23 o
   4   9  10       16.92       14.66      7.07 o
   5   9  10       34.61       37.02      7.45 o
   0  10  10      221.70      195.39     13.03 o
   1  10  10       14.82        9.97      4.31 o
   2  10  10        8.43        2.83      5.13 o
   3  10  10      120.57      111.82     10.68 o
   4  10  10        0.14        4.98      8.59 o
   5  10  10       18.08       16.21      6.74 o
   0  11  10      103.37       69.01      8.86 o
   1  11  10       76.15       61.27      8.18 o
   2  11  10       48.24       54.32      5.37 o
   3  11  10       16.52       11.91      6.51 o
   4  11  10        0.91        3.99      6.31 o
   5  11  10        9.87       12.59      6.65 o
   0  12  10       28.98       34.09      7.76 o
   1  12  10      156.41      138.89      7.57 o
   2  12  10       57.04       49.00      9.28 o
   3  12  10       12.81        9.42      5.03 o
   4  12  10       64.78       64.39      9.55 o
   0  13  10       43.00       46.00      6.93 o
   1  13  10       24.15       16.37      4.58 o
   2  13  10       19.24        6.67      5.12 o
   3  13  10       13.64        2.54      5.96 o
   4  13  10       16.83       18.22      7.74 o
   0  14  10        5.56       -1.67      5.82 o
   1  14  10       21.22       11.69      4.60 o
   2  14  10        6.48       -3.98      4.92 o
   3  14  10        2.87       -3.05      5.07 o
   0  15  10        2.22       -4.15      5.82 o
   1  15  10        0.14       -0.40      6.51 o
   2  15  10       21.36       29.53      8.73 o
   1   0  11      240.30      256.47      6.46 o
   2   0  11       67.45       74.97      4.71 o
   3   0  11      274.93      286.57     10.95 o
   4   0  11       22.65       24.44      4.99 o
   5   0  11       20.50       20.42      4.15 o
   6   0  11        8.03        6.77      4.77 o
   0   1  11       62.03       63.19      3.60 o
   1   1  11      206.21      213.04      4.69 o
   2   1  11      156.75      157.76     13.44 o
   3   1  11      134.80      141.71      4.38 o
   4   1  11        9.46       10.24      2.05 o
   5   1  11       48.46       48.85      4.44 o
   6   1  11       10.06       15.93      3.60 o
   0   2  11        7.06        5.82      6.38 o
   1   2  11      158.40      166.86      8.32 o
   2   2  11        9.81        8.59      2.66 o
   3   2  11      208.65      210.02      5.58 o
   4   2  11       50.00       54.43      4.16 o
   5   2  11       87.27       97.91      5.28 o
   6   2  11       23.80       27.29      3.62 o
   0   3  11      654.61      648.78     13.86 o
   1   3  11      882.38      915.75     12.30 o
   2   3  11      363.83      354.29      6.93 o
   3   3  11       38.27       45.14      4.85 o
   4   3  11       12.87        9.49      3.74 o
   5   3  11       44.40       50.57      8.45 o
   6   3  11       43.20       46.52      4.12 o
   0   4  11      124.15      115.56      6.38 o
   1   4  11       75.83       81.15      7.07 o
   2   4  11      132.85      125.34      9.42 o
   3   4  11       34.68       33.70      2.66 o
   4   4  11      100.14      104.06      9.56 o
   5   4  11        0.61       -0.13      4.15 o
   6   4  11       37.61       35.09      5.55 o
   0   5  11      104.18       95.89      6.10 o
   1   5  11       65.25       64.62      3.79 o
   2   5  11        2.68        2.77      1.96 o
   3   5  11       87.43       90.75      8.59 o
   4   5  11       35.27       47.27      4.60 o
   5   5  11       28.18       24.00      4.21 o
   6   5  11       39.72       43.44      4.79 o
   0   6  11        6.38        8.60      3.32 o
   1   6  11       24.97       23.62      3.03 o
   2   6  11      139.93      135.59      4.78 o
   3   6  11      431.83      457.26     11.40 o
   4   6  11      372.23      382.05     15.52 o
   5   6  11       90.92       87.70      8.76 o
   6   6  11        5.50        7.41      3.98 o
   0   7  11       32.81       32.15      6.38 o
   1   7  11      780.31      788.89     11.75 o
   2   7  11       16.57       10.32      6.51 o
   3   7  11     1077.44     1003.28     20.25 o
   4   7  11      174.40      179.16     23.28 o
   5   7  11      132.12      150.93     15.80 o
   6   7  11       40.71       46.25      9.14 o
   0   8  11       41.51       45.73      7.76 o
   1   8  11      578.01      599.75     11.27 o
   2   8  11        1.08       -1.85      2.60 o
   3   8  11      659.89      722.46     23.70 o
   4   8  11      175.79      182.65     15.38 o
   5   8  11      129.75      138.39     10.73 o
   6   8  11       16.04       15.80      6.05 o
   0   9  11      101.82      116.95     10.25 o
   1   9  11       87.58       76.05      6.35 o
   2   9  11      233.79      218.87      9.29 o
   3   9  11      111.01      122.89     10.97 o
   4   9  11        6.77       -0.32      5.78 o
   5   9  11       26.82       26.14      6.92 o
   0  10  11        7.39       10.25      6.10 o
   1  10  11       36.64       39.42     12.33 o
   2  10  11       22.50       18.46      4.58 o
   3  10  11        3.92       -0.36      6.17 o
   4  10  11        3.66        6.10      6.93 o
   5  10  11       26.03       20.22      6.86 o
   0  11  11       64.08       50.99      8.60 o
   1  11  11       36.72       26.30      4.99 o
   2  11  11       12.43       14.65      5.28 o
   3  11  11        0.76       -0.13      8.59 o
   4  11  11        2.40       -5.68      5.68 o
   0  12  11        0.23        3.60      6.10 o
   1  12  11       33.28       31.70      5.67 o
   2  12  11       26.61       19.21      9.15 o
   3  12  11       35.79       39.01      6.66 o
   4  12  11       13.76       15.79      7.15 o
   0  13  11       18.10       21.34      7.76 o
   1  13  11        0.62        4.31      6.37 o
   2  13  11       27.61       27.71     11.23 o
   3  13  11       27.54       14.21      7.07 o
   0  14  11        0.34       -6.10      6.10 o
   1  14  11        0.86        2.30      4.69 o
   2  14  11        4.67       -2.91      5.00 o
   0  15  11        4.49        0.28      6.93 o
   1  15  11       13.38       19.00      7.34 o
   0   0  12      127.75      133.02      7.49 o
   1   0  12      258.88      301.38      7.62 o
   2   0  12        8.70        4.99      3.35 o
   3   0  12       14.26       17.57      5.54 o
   4   0  12       10.19        9.47      3.89 o
   5   0  12      344.83      349.08     11.02 o
   6   0  12       18.44       10.22      6.79 o
   0   1  12       34.95       38.52      3.32 o
   1   1  12      268.18      289.72      5.78 o
   2   1  12      478.75      477.35      8.20 o
   3   1  12      108.76      104.65      5.68 o
   4   1  12       56.39       58.54      3.66 o
   5   1  12        8.38        6.39      5.41 o
   6   1  12        3.46       -2.42      3.19 o
   0   2  12      143.05      135.80      7.49 o
   1   2  12       66.59       68.18      3.62 o
   2   2  12       21.93       18.32      2.84 o
   3   2  12        0.81        1.21      1.86 o
   4   2  12       68.03       70.29      6.79 o
   5   2  12       15.31       14.58      3.39 o
   6   2  12        2.02        0.99      3.60 o
   0   3  12        4.19        7.49      4.43 o
   1   3  12       48.68       39.74      3.37 o
   2   3  12       89.03       87.08      2.92 o
   3   3  12      158.45      152.13      5.78 o
   4   3  12       44.34       47.61      4.26 o
   5   3  12       21.46       14.81      3.59 o
   6   3  12       17.94       18.97      5.55 o
   0   4  12      490.57      467.26     11.92 o
   1   4  12      542.01      560.23     11.70 o
   2   4  12      799.33      815.58     10.92 o
   3   4  12       84.26       86.14      5.82 o
   4   4  12       44.50       39.97      4.26 o
   5   4  12       91.88       94.67      6.93 o
   6   4  12       57.59       60.13      4.80 o
   0   5  12      130.69      112.24      6.65 o
   1   5  12      313.89      311.54      8.09 o
   2   5  12      735.40      732.08     12.19 o
   3   5  12     1106.19     1117.79     32.98 o
   4   5  12       88.13       76.36      5.58 o
   5   5  12      120.92      134.03      7.24 o
   6   5  12       24.75       27.53      6.23 o
   0   6  12       70.87       65.96      8.04 o
   1   6  12       84.06       84.63      4.97 o
   2   6  12       41.24       39.63      3.66 o
   3   6  12     1072.53     1113.81     22.10 o
   4   6  12       60.63       65.76      6.42 o
   5   6  12      122.44      143.10     10.73 o
   6   6  12       27.61       34.97      5.53 o
   0   7  12      206.88      222.27     12.47 o
   1   7  12      884.84      956.70     18.32 o
   2   7  12       38.50       38.43      3.82 o
   3   7  12      194.59      208.19      9.42 o
   4   7  12        1.85       -2.57      5.58 o
   5   7  12       59.08       69.89      8.68 o
   0   8  12        0.16        4.15      5.54 o
   1   8  12      425.98      427.41     10.12 o
   2   8  12       89.36       92.94      5.33 o
   3   8  12      229.57      214.79     13.72 o
   4   8  12       33.83       21.08      7.15 o
   5   8  12       87.80      104.56     13.17 o
   0   9  12       36.13       39.35      7.49 o
   1   9  12       24.08       22.61      4.70 o
   2   9  12        0.66       -1.58      3.71 o
   3   9  12       40.43       55.54     12.05 o
   4   9  12       21.05       14.79      6.95 o
   5   9  12       38.87       21.70      7.25 o
   0  10  12       24.20       19.13      6.38 o
   1  10  12       63.93       58.92      6.08 o
   2  10  12        2.69        2.51      4.60 o
   3  10  12       37.87       32.29     11.92 o
   4  10  12       22.55       24.65      8.59 o
   0  11  12       13.72        4.99      5.82 o
   1  11  12       15.12       12.89      4.70 o
   2  11  12       18.16       16.84      5.52 o
   3  11  12       24.06       28.47      8.04 o
   4  11  12       14.93       19.84      9.42 o
   0  12  12       41.08       36.03      8.60 o
   1  12  12        7.31       -2.91      4.51 o
   2  12  12       22.13       19.18      6.79 o
   3  12  12       17.47       13.70      8.04 o
   0  13  12       51.19       43.24      8.60 o
   1  13  12       80.93       70.58      7.24 o
   2  13  12       10.61        7.59      5.66 o
   3  13  12        3.30       -5.01      6.95 o
   0  14  12        2.75        1.39      6.93 o
   1  14  12        6.10       -5.12      5.12 o
   1   0  13       73.86       69.87      5.70 o
   2   0  13       11.83       12.83      4.71 o
   3   0  13       14.94       15.10      5.68 o
   4   0  13       33.91       29.80      4.82 o
   5   0  13        1.57       -0.96      3.79 o
   6   0  13        0.14       -1.29      6.38 o
   0   1  13        1.81        1.94      2.22 o
   1   1  13        5.69        2.50      1.96 o
   2   1  13       46.88       48.16      3.42 o
   3   1  13        8.90        8.35      2.64 o
   4   1  13       19.34       18.44      3.38 o
   5   1  13       31.52       24.50      3.79 o
   6   1  13        8.18        3.14      3.73 o
   0   2  13       59.43       53.49      5.54 o
   1   2  13      246.29      261.25      5.67 o
   2   2  13       26.51       28.66      3.32 o
   3   2  13        3.40        5.51      4.02 o
   4   2  13       35.32       35.52      3.99 o
   5   2  13        7.88        2.87      4.16 o
   6   2  13       12.23        8.44      3.93 o
   0   3  13      116.60      103.93     13.03 o
   1   3  13      224.55      246.16      7.07 o
   2   3  13        0.36       -0.08      5.27 o
   3   3  13       47.99       49.46      4.26 o
   4   3  13       16.52       17.21      3.59 o
   5   3  13       72.41       60.85      4.97 o
   6   3  13       51.62       50.70      5.74 o
   0   4  13     1034.22     1088.34     20.78 o
   1   4  13       30.43       27.79      3.82 o
   2   4  13      492.97      486.92     23.28 o
   3   4  13      129.50      140.67      7.05 o
   4   4  13      231.34      241.19     20.92 o
   5   4  13      174.09      187.01      8.51 o
   6   4  13       46.07       55.34      5.99 o
   0   5  13      775.06      795.12     17.46 o
   1   5  13      704.01      706.76     21.20 o
   2   5  13      425.71      433.23     14.82 o
   3   5  13      377.69      383.40     12.10 o
   4   5  13       24.67       27.57      4.44 o
   5   5  13        9.80       11.26      4.43 o
   6   5  13       27.60       36.65      5.95 o
   0   6  13      588.62      579.22     19.96 o
   1   6  13      843.31      907.34     21.20 o
   2   6  13      864.13      872.66     16.80 o
   3   6  13       11.32       15.98      4.70 o
   4   6  13      426.01      452.96     25.50 o
   5   6  13      115.94      115.85      8.51 o
   0   7  13       52.04       58.75      8.32 o
   1   7  13      262.05      244.86     13.03 o
   2   7  13       88.48       87.75      5.99 o
   3   7  13      818.84      818.80     24.33 o
   4   7  13      318.20      328.63     17.18 o
   5   7  13       54.78       52.55      8.12 o
   0   8  13        6.98        4.99      5.82 o
   1   8  13       52.45       49.47      5.78 o
   2   8  13       26.56       29.12      6.37 o
   3   8  13       78.97       89.96      9.90 o
   4   8  13      186.20      196.17     13.43 o
   5   8  13       39.05       26.70     12.06 o
   0   9  13        6.67        4.15      5.54 o
   1   9  13       30.44       34.63      5.39 o
   2   9  13        6.29       -0.80      4.45 o
   3   9  13      206.77      188.23     13.50 o
   4   9  13       23.03       13.75      7.14 o
   5   9  13        4.51       -7.76      7.76 o
   0  10  13       76.69       89.52     10.25 o
   1  10  13        2.12       -1.11      4.12 o
   2  10  13       18.40        7.37     10.95 o
   3  10  13       18.36        8.38      6.71 o
   4  10  13        8.38        6.79      6.86 o
   0  11  13        1.19       -4.71      5.82 o
   1  11  13       18.99       22.59      5.28 o
   2  11  13        3.82        5.12      5.23 o
   3  11  13       11.11       15.29      7.54 o
   4  11  13        3.98        5.70      7.62 o
   0  12  13       93.14       93.95     11.08 o
   1  12  13       28.56       24.24      5.67 o
   2  12  13       12.69       20.71      6.25 o
   3  12  13        0.72       -4.16      6.39 o
   0  13  13        1.41       10.81      7.21 o
   1  13  13        3.56        8.15      5.99 o
   2  13  13        0.48       -2.22      5.07 o
   0  14  13        2.34        0.83     12.75 o
   0   0  14        0.03        2.78      3.60 o
   1   0  14      234.13      227.18     14.00 o
   2   0  14      112.89      108.16     10.67 o
   3   0  14        5.08        1.63      4.71 o
   4   0  14        1.10        1.80      4.85 o
   5   0  14       16.66       15.14      4.66 o
   6   0  14        2.39       -6.65      6.65 o
   0   1  14        7.42        6.10      2.78 o
   1   1  14       18.73       16.52      2.35 o
   2   1  14       84.75       85.30      4.87 o
   3   1  14       10.81       10.10      2.84 o
   4   1  14       28.23       27.36      3.99 o
   5   1  14       18.39       13.30      3.59 o
   6   1  14        0.23       -4.99      4.99 o
   0   2  14        6.34        1.94      3.32 o
   1   2  14      120.58      127.98      4.41 o
   2   2  14       70.46       67.09      4.13 o
   3   2  14        9.03        6.51      2.75 o
   4   2  14       10.88       10.16      3.38 o
   5   2  14       33.76       32.60      4.26 o
   6   2  14       15.77        4.71      5.54 o
   0   3  14       14.50       11.08      4.15 o
   1   3  14       72.23       70.25      4.71 o
   2   3  14       18.18       22.85      3.73 o
   3   3  14       29.32       28.07      5.96 o
   4   3  14       31.69       30.78      4.25 o
   5   3  14        4.20        0.13      3.39 o
   6   3  14       40.14       43.79      6.93 o
   0   4  14       94.19       95.89     13.86 o
   1   4  14      135.04      125.32      8.61 o
   2   4  14      295.80      300.16      7.18 o
   3   4  14      171.32      171.14      7.84 o
   4   4  14        6.47        5.35      7.48 o
   5   4  14       30.26       21.00      4.13 o
   0   5  14        0.74        6.93      5.82 o
   1   5  14      257.95      270.56     10.67 o
   2   5  14       45.30       49.87      5.25 o
   3   5  14      175.15      167.74      9.27 o
   4   5  14      306.65      333.63      9.38 o
   5   5  14      108.36      106.20      9.70 o
   0   6  14      380.26      377.75     16.63 o
   1   6  14      280.56      292.69     47.94 o
   2   6  14      186.57      180.54      8.25 o
   3   6  14      317.56      341.22     18.57 o
   4   6  14      144.49      154.33     12.19 o
   5   6  14      175.27      180.47     10.35 o
   0   7  14       64.04       46.28      8.04 o
   1   7  14      247.94      239.19     24.80 o
   2   7  14       55.50       56.27     10.67 o
   3   7  14       11.07       12.35      6.74 o
   4   7  14        0.04        7.00      6.26 o
   5   7  14       16.22        9.47      6.56 o
   0   8  14        0.29       -4.43      5.54 o
   1   8  14       15.08       14.34      4.69 o
   2   8  14       11.52       12.25      6.32 o
   3   8  14       74.15       76.44      9.90 o
   4   8  14       60.93       58.48      9.01 o
   0   9  14       41.08       38.24      7.76 o
   1   9  14        2.24       -1.44      4.21 o
   2   9  14       39.20       40.77      8.25 o
   3   9  14      107.42       98.49     11.08 o
   4   9  14       16.83       19.53      7.44 o
   0  10  14      141.27      131.65     12.19 o
   1  10  14       19.76       20.91      6.09 o
   2  10  14       14.82       14.32      5.38 o
   3  10  14       53.71       56.10      9.07 o
   4  10  14        8.39        2.53      6.95 o
   0  11  14        0.01        4.15      6.65 o
   1  11  14        6.16        7.47      4.69 o
   2  11  14        9.95        3.25      5.16 o
   3  11  14       15.37       10.80     11.37 o
   0  12  14       10.66        6.38      7.49 o
   1  12  14        2.73       -5.00      5.00 o
   2  12  14        8.17        8.11      5.90 o
   0  13  14        0.00       -6.65      7.21 o
   1  13  14        0.97       -2.30      5.95 o
   1   0  15       15.19       15.44      4.38 o
   2   0  15       16.30       23.98      4.91 o
   3   0  15       13.56       10.08      5.44 o
   4   0  15       25.54       18.98      8.60 o
   5   0  15        9.06        1.77      5.56 o
   0   1  15        0.66       -2.22      2.50 o
   1   1  15      136.11      138.48      4.80 o
   2   1  15       55.67       52.69      4.24 o
   3   1  15       24.19       23.38      4.46 o
   4   1  15       26.20       27.38      4.99 o
   5   1  15        4.68        8.39      3.66 o
   0   2  15      106.19      104.20      6.93 o
   1   2  15      111.87      104.07      4.31 o
   2   2  15       32.23       34.09      3.60 o
   3   2  15        8.15        7.92      3.32 o
   4   2  15       39.22       34.78      4.30 o
   5   2  15       11.75        7.16      3.66 o
   0   3  15        1.73        2.50      4.15 o
   1   3  15      154.73      153.14      6.39 o
   2   3  15      362.68      369.78      8.77 o
   3   3  15       25.24       24.65      3.88 o
   4   3  15       20.49       20.18      4.13 o
   5   3  15       12.05       21.73      6.93 o
   0   4  15       35.99       43.79     11.36 o
   1   4  15        8.08        2.51      3.28 o
   2   4  15      166.30      165.48      9.99 o
   3   4  15       19.71       20.00      3.98 o
   4   4  15       73.31       76.02      5.73 o
   5   4  15       66.40       77.02      5.92 o
   0   5  15       37.70       27.99      7.21 o
   1   5  15       84.13       94.72      8.14 o
   2   5  15      173.59      185.01      8.71 o
   3   5  15       59.68       70.38      6.82 o
   4   5  15       28.33       23.88      5.69 o
   5   5  15       48.88       58.58      6.08 o
   0   6  15      433.30      468.37     18.85 o
   1   6  15      385.09      405.18     24.25 o
   2   6  15       70.13       71.52      7.48 o
   3   6  15      161.42      150.65     11.95 o
   4   6  15       32.66       42.71      8.13 o
   5   6  15       21.60       16.69      5.83 o
   0   7  15      149.01      141.34     11.92 o
   1   7  15      150.17      167.39     10.70 o
   2   7  15      101.33      105.07     10.73 o
   3   7  15       60.37       46.42      8.71 o
   4   7  15       83.05       72.75      9.70 o
   0   8  15       42.39       50.71      8.60 o
   1   8  15       75.01       75.17      7.15 o
   2   8  15        8.68        2.45      8.87 o
   3   8  15       89.53       82.82     10.48 o
   4   8  15       52.04       54.06      8.72 o
   0   9  15        0.26        6.38      6.10 o
   1   9  15        7.46       12.51      4.99 o
   2   9  15       13.05       15.46      7.76 o
   3   9  15       48.10       61.58     10.39 o
   4   9  15        3.37       -0.64      8.86 o
   0  10  15       41.61       35.20      8.04 o
   1  10  15       14.23        9.22      4.80 o
   2  10  15       13.14        8.77      7.22 o
   3  10  15        0.68        3.06     13.03 o
   0  11  15       47.06       49.88      9.14 o
   1  11  15       18.11       21.27      6.30 o
   2  11  15       51.48       64.93     10.02 o
   0  12  15        2.37        6.65      7.49 o
   1  12  15        5.51        5.29      5.66 o
   0   0  16       42.05       46.00      6.10 o
   1   0  16       11.17        8.16      4.16 o
   2   0  16       65.17       77.21      8.73 o
   3   0  16       52.19       52.82      7.65 o
   4   0  16       10.16        4.32      5.79 o
   5   0  16       15.39       16.41     14.28 o
   0   1  16       52.48       52.66      4.43 o
   1   1  16      111.25      113.19      4.60 o
   2   1  16       72.88       71.66      5.82 o
   3   1  16        6.59        2.65      5.40 o
   4   1  16       29.78       25.50      4.78 o
   5   1  16        1.47       -3.32      3.32 o
   0   2  16       36.76       45.45      5.54 o
   1   2  16       14.99        9.09      2.44 o
   2   2  16       75.32       69.28      5.59 o
   3   2  16       34.20       44.60      4.71 o
   4   2  16       13.23        5.66      3.73 o
   5   2  16       45.30       55.94      7.76 o
   0   3  16       15.15       13.03      4.15 o
   1   3  16        8.88        9.33      2.80 o
   2   3  16      112.55      105.90      6.16 o
   3   3  16        7.75        2.04      3.48 o
   4   3  16       19.12       14.07      3.99 o
   5   3  16       26.73       16.21      4.70 o
   0   4  16        0.57       -0.28      4.15 o
   1   4  16        1.09       -3.18      3.18 o
   2   4  16       30.32       30.27      6.05 o
   3   4  16        9.43        6.82      3.69 o
   4   4  16        1.72        4.02      3.59 o
   5   4  16       44.58       49.75      9.14 o
   0   5  16       29.15       28.82     11.36 o
   1   5  16       15.28       15.09      5.62 o
   2   5  16       43.61       40.81     10.81 o
   3   5  16        0.72        0.00      6.65 o
   4   5  16       19.44       16.28      5.84 o
   0   6  16       27.32       24.95      7.76 o
   1   6  16      107.50      116.36      9.43 o
   2   6  16       25.04       27.67     13.72 o
   3   6  16        4.31        6.51      9.01 o
   4   6  16        8.86       10.20      5.90 o
   0   7  16        2.98       13.86      7.21 o
   1   7  16       15.78       17.08      6.04 o
   2   7  16       11.86        9.65      7.05 o
   3   7  16       61.89       77.12     10.18 o
   4   7  16        5.45       12.67      7.90 o
   0   8  16        0.52       -1.39      5.82 o
   1   8  16       21.82       11.63      6.10 o
   2   8  16        8.45        5.14      6.71 o
   3   8  16       53.58       59.87     16.63 o
   0   9  16       15.52        9.70      7.21 o
   1   9  16        2.20        3.32      4.51 o
   2   9  16       59.39       55.48      9.79 o
   3   9  16       22.34       33.57     11.09 o
   0  10  16       22.28       27.16      8.04 o
   1  10  16       12.07        8.33      5.79 o
   2  10  16       68.67       90.88     11.43 o
   0  11  16        5.56        5.26      7.21 o
   1  11  16        2.79        5.45      7.48 o
   1   0  17        0.11       -2.90      4.71 o
   2   0  17      132.55      139.64     10.77 o
   3   0  17       14.15       10.67      6.15 o
   4   0  17       20.94       19.89      7.15 o
   0   1  17       19.42       11.64      4.43 o
   1   1  17      119.03      121.99      5.95 o
   2   1  17       36.49       31.49      6.79 o
   3   1  17       65.21       50.27      7.35 o
   4   1  17        7.95       10.45      4.58 o
   0   2  17       13.34        4.15      4.15 o
   1   2  17      315.88      331.25     21.75 o
   2   2  17        5.36        5.18      4.43 o
   3   2  17       61.08       55.58     10.26 o
   4   2  17       26.73       23.72      4.51 o
   0   3  17        1.24        1.67      4.15 o
   1   3  17       82.96       76.99      7.35 o
   2   3  17        2.57        4.64      4.02 o
   3   3  17       34.00       27.06      4.35 o
   4   3  17        6.50        2.62      3.86 o
   0   4  17       38.70       35.75      6.10 o
   1   4  17       16.73       13.60      4.66 o
   2   4  17       34.09       29.45      5.32 o
   3   4  17       22.59       26.76      4.51 o
   4   4  17       13.63       11.77      4.25 o
   0   5  17       92.04       98.38     16.35 o
   1   5  17       72.43       89.28      9.70 o
   2   5  17        7.49       16.90      9.42 o
   3   5  17       16.38       22.85      7.62 o
   4   5  17        3.79        1.54      7.21 o
   0   6  17       10.88        8.86     10.53 o
   1   6  17        2.02        1.11      6.24 o
   2   6  17        2.87        0.05      6.39 o
   3   6  17        2.83       -1.54      6.79 o
   4   6  17       29.18       23.54      6.35 o
   0   7  17        0.46        2.22      6.65 o
   1   7  17       31.59       28.71     11.92 o
   2   7  17        3.44        1.58      6.79 o
   3   7  17       40.16       28.46     10.26 o
   0   8  17        0.01        6.10      6.93 o
   1   8  17        5.44       10.11      7.11 o
   2   8  17        2.50        4.25      7.10 o
   3   8  17        1.44        7.84      7.19 o
   0   9  17       11.30       26.60      8.32 o
   1   9  17       11.50        8.10      9.84 o
   2   9  17        2.37        8.02      9.56 o
   0  10  17       26.00       18.01      8.04 o
   1  10  17       13.97       21.02      6.82 o
   0   0  18      466.95      437.60     15.52 o
   1   0  18       61.95       67.35      7.20 o
   2   0  18       29.95       23.36      6.59 o
   3   0  18        7.98        9.41      6.26 o
   4   0  18        1.78        1.64      6.46 o
   0   1  18        2.24        3.60      4.15 o
   1   1  18       73.55       68.90     10.67 o
   2   1  18       18.97       18.16      4.39 o
   3   1  18       74.34       62.46     14.82 o
   4   1  18       35.83       31.22      9.28 o
   0   2  18       19.93       23.28      8.04 o
   1   2  18       92.70       87.41      6.25 o
   2   2  18       10.29        7.26      4.13 o
   3   2  18       47.94       53.34     10.39 o
   4   2  18        7.47        5.06      4.58 o
   0   3  18        0.11       -6.38      6.38 o
   1   3  18       37.61       32.77     15.10 o
   2   3  18        9.09        8.99      4.33 o
   3   3  18       11.88        8.90      7.20 o
   4   3  18        8.78        5.85      4.25 o
   0   4  18        1.63       -6.38      6.38 o
   1   4  18       31.59       43.68      9.01 o
   2   4  18        6.61        6.46      5.19 o
   3   4  18        0.69        1.83      4.38 o
   0   5  18       92.51       90.91     17.18 o
   1   5  18        1.70        0.08      5.31 o
   2   5  18        2.37        8.26      4.60 o
   3   5  18       12.58        8.91      4.86 o
   0   6  18        0.07       -8.60     10.25 o
   1   6  18        7.01        6.53      6.82 o
   2   6  18       18.20       20.53      7.69 o
   3   6  18        2.56        2.72      6.10 o
   0   7  18        0.01       -9.70      9.70 o
   1   7  18       26.37       27.31      8.32 o
   2   7  18       12.25       11.88      7.54 o
   0   8  18        0.43        6.93      7.76 o
   1   8  18        4.19        9.36      7.41 o
   2   8  18        6.56        4.21      7.22 o
   0   9  18        0.17        1.67      7.21 o
   1   9  18       26.09       29.65     13.31 o
   1   0  19       97.20      114.35     10.03 o
   2   0  19       53.71       52.32      8.39 o
   3   0  19       11.37        9.35      6.53 o
   0   1  19        0.05        8.86      7.21 o
   1   1  19       44.67       50.35      5.38 o
   2   1  19       13.27        3.79      4.33 o
   3   1  19        0.69        1.64      4.10 o
   0   2  19       20.02       17.74      8.32 o
   1   2  19       38.26       48.47      8.18 o
   2   2  19        0.51        0.27      4.71 o
   3   2  19       36.86       37.94      5.79 o
   0   3  19        1.79       -5.54      6.93 o
   1   3  19       40.20       51.86      6.76 o
   2   3  19        2.30        5.50      5.48 o
   3   3  19       25.09       27.54      6.79 o
   0   4  19       50.92       32.15      9.42 o
   1   4  19       10.24        8.32      7.76 o
   2   4  19        9.80       14.67     10.67 o
   3   4  19       13.24        9.40      5.78 o
   0   5  19        0.57       -3.88      7.21 o
   1   5  19        0.16        6.65      8.32 o
   2   5  19        1.32       -2.87      5.17 o
   0   6  19        0.50        4.43     11.64 o
   1   6  19       34.75       16.35     12.47 o
   2   6  19        1.62       -0.59      4.66 o
   0   7  19       28.11       22.45     13.03 o
   1   7  19        1.96       13.62      7.85 o
   0   0  20      308.25      320.37     27.71 o
   1   0  20        7.10       -6.65     10.81 o
   2   0  20        2.71       -6.24      6.24 o
   0   1  20       47.33       47.11     10.25 o
   1   1  20       32.21       22.72      8.60 o
   2   1  20       18.98       11.10      4.71 o
   0   2  20        0.03        8.32      8.04 o
   1   2  20       19.63       31.32      8.86 o
   2   2  20       13.83       12.57      4.71 o
   0   3  20        6.16        1.67      8.32 o
   1   3  20       24.36       30.49      9.14 o
   2   3  20       12.73       13.86      8.46 o
   0   4  20       29.35       21.06     13.58 o
   1   4  20       37.71       34.09      9.42 o
   0   5  20       30.47       36.03     14.68 o
   1   5  20        2.80       -5.26      8.04 o
 
